# Supplementary material for: A cross-reactive human IgA monoclonal antibody blocks SARS-CoV-2 spike-ACE2 interaction
Source: Nat Commun. 2020 Aug 21;11:4198. doi: 10.1038/s41467-020-18058-8 (PMC7442812; doi:10.1038/s41467-020-18058-8)
Supplement: Supplementary file 4 — Source Data [file 41467_2020_18058_MOESM4_ESM.xlsx]

## Sheet: Figure 1A
	Coat	MAb Concentration (nM)	66.6667	22.2222	7.40741	2.46914	0.823045	0.274348	0.091449	0.030483	0.010161	0.003387	0.001129	0.000376
Exp1	SARS-CoV S1 (1-590)	MAb362 IgG	1.079	1.156	1.128	1.124	1.153	1.16	1.042	0.864	0.613	0.397	0.24	0.146
		MAb362 mIgA	1.088	1.1	1.115	1.147	1.151	0.982	0.764	0.562	0.361	0.213	0.132	0.083
		Irrelevant IgG	0.045	0.044	0.044	0.044	0.043	0.045	0.043	0.045	0.045	0.044	0.042	0.045
	SARS-CoV RBD (270-510)	MAb362 IgG	1.009	0.957	0.865	0.828	0.834	0.811	0.778	0.623	0.441	0.272	0.166	0.097
		MAb362 mIgA	1.017	1.008	0.989	0.986	0.955	0.867	0.66	0.451	0.277	0.162	0.103	0.066
		Irrelevant IgG	0.049	0.046	0.047	0.046	0.042	0.042	0.04	0.041	0.041	0.041	0.04	0.041
	Coat	MAb Concentration (nM)	66.6667	22.2222	7.40741	2.46914	0.823045	0.274348	0.091449	0.030483	0.010161	0.003387	0.001129	0.000376
Exp2	SARS-CoV S1 (1-590)	MAb362 IgG	1.135	1.184	1.185	1.239	1.249	1.228	1.165	0.92	0.653	0.424	0.245	0.132
		MAb362 mIgA	1.122	1.115	1.158	1.185	1.146	0.983	0.794	0.549	0.365	0.228	0.13	0.083
		Irrelevant IgG	0.043	0.044	0.043	0.043	0.041	0.042	0.042	0.042	0.041	0.043	0.04	0.042
	SARS-CoV RBD (270-510)	MAb362 IgG	1.074	0.974	0.887	0.899	0.877	0.853	0.758	0.653	0.424	0.329	0.189	0.1
		MAb362 mIgA	1.066	1.018	0.977	0.925	0.949	0.863	0.645	0.447	0.283	0.168	0.104	0.067
		Irrelevant IgG	0.047	0.045	0.044	0.044	0.043	0.042	0.042	0.042	0.041	0.041	0.042	0.041
	Coat	MAb Concentration (nM)	66.6667	22.2222	7.40741	2.46914	0.823045	0.274348	0.091449	0.030483	0.010161	0.003387	0.001129	0.000376
Exp3	SARS-CoV S1 (1-590)	MAb362 IgG	1.07294	1.04468	1.0492	1.10062	1.04356	0.8927	0.65766	0.474035	0.35595	0.1921	0.128255	0.106785
		MAb362 mIgA	1.06898	1.02208	1.03678	1.01643	1.06333	0.88366	0.57065	0.486465	0.27007	0.1808	0.12317	0.08701
		Irrelevant IgG	0.04	0.041	0.042	0.04	0.04	0.04	0.04	0.039	0.041	0.04	0.04	0.041
	SARS-CoV RBD (270-510)	MAb362 IgG	1.01791	1.01029	1.04775	1.04775	0.936625	0.705485	0.471805	0.276225	0.182245	0.116205	0.08128	0.070485
		MAb362 mIgA	0.975995	0.931545	0.978535	0.9652	0.920115	0.723265	0.474345	0.44323	0.169545	0.1143	0.08255	0.067945
		Irrelevant IgG	0.042	0.042	0.044	0.053	0.042	0.041	0.042	0.043	0.042	0.041	0.049	0.066

## Sheet: Figure 1B
	Coat	MAb Concentration (nM)	66.6667	22.2222	7.40741	2.46914	0.823045	0.274348	0.091449	0.030483	0.010161	0.003387	0.001129	0.000376
Exp1	SARS-CoV-2 S1 (1-604)	MAb362 IgG	0.477	0.457	0.315	0.234	0.166	0.111	0.077	0.061	0.051	0.047	0.044	0.044
		MAb362 mIgA	1.182	1.138	1.032	0.816	0.606	0.413	0.251	0.154	0.097	0.068	0.054	0.048
		Irrelevant IgG	0.044	0.042	0.042	0.042	0.041	0.041	0.041	0.042	0.042	0.041	0.04	0.043
	SARS-CoV-2 RBD (319-541)	MAb362 IgG	0.997	0.872	0.736	0.584	0.43	0.291	0.183	0.119	0.083	0.063	0.053	0.047
		MAb362 mIgA	1.509	1.444	1.347	1.128	0.858	0.601	0.36	0.224	0.135	0.086	0.067	0.053
		Irrelevant IgG	0.049	0.047	0.047	0.046	0.043	0.042	0.04	0.04	0.041	0.04	0.041	0.041
	SARS-CoV-2 Ectodomain Trimer	MAb362 IgG	0.673	0.487	0.336	0.159	0.082	0.052	0.044	0.065	0.039	0.039	0.039	0.039
		MAb362 mIgA	1.839	1.661	1.098	0.65	0.335	0.154	0.085	0.056	0.045	0.04	0.039	0.038
		Irrelevant IgG	0.042	0.042	0.041	0.042	0.04	0.041	0.041	0.041	0.041	0.042	0.039	0.041
	Coat	MAb Concentration (nM)	66.6667	22.2222	7.40741	2.46914	0.823045	0.274348	0.091449	0.030483	0.010161	0.003387	0.001129	0.000376
Exp2	SARS-CoV-2 S1 (1-604)	MAb362 IgG	0.572	0.487	0.381	0.281	0.203	0.124	0.086	0.064	0.051	0.045	0.043	0.044
		MAb362 mIgA	1.196	1.14	1.028	0.85	0.622	0.419	0.257	0.158	0.102	0.069	0.054	0.047
		Irrelevant IgG	0.042	0.042	0.041	0.042	0.04	0.041	0.041	0.041	0.041	0.042	0.039	0.041
	SARS-CoV-2 RBD (319-541)	MAb362 IgG	1.059	0.986	0.83	0.715	0.53	0.334	0.222	0.126	0.083	0.062	0.051	0.047
		MAb362 mIgA	1.47	1.447	1.294	1.128	0.846	0.584	0.369	0.223	0.13	0.085	0.063	0.051
		Irrelevant IgG	0.046	0.045	0.044	0.043	0.043	0.041	0.041	0.04	0.041	0.04	0.041	0.041
	SARS-CoV-2 Ectodomain Trimer	MAb362 IgG	0.77	0.486	0.306	0.167	0.086	0.055	0.046	0.044	0.038	0.038	0.038	0.039
		MAb362 mIgA	1.866	1.496	1.068	0.633	0.319	0.151	0.081	0.058	0.046	0.042	0.041	0.04
		Irrelevant IgG	0.049	0.047	0.047	0.046	0.043	0.042	0.04	0.04	0.041	0.04	0.041	0.041
	Coat	MAb Concentration (nM)	66.6667	22.2222	7.40741	2.46914	0.823045	0.274348	0.091449	0.030483	0.010161	0.003387	0.001129	0.000376
Exp3	SARS-CoV-2 S1 (1-604)	MAb362 IgG	0.60325	0.51585	0.4313	0.32585	0.2394	0.1672	0.1178	0.095	0.10165	0.0798	0.07885	0.07885
		MAb362 mIgA	1.17325	1.0906	0.9595	0.7562	0.56715	0.3743	0.25175	0.17385	0.1292	0.1026	0.0893	0.08455
		Irrelevant IgG	0.039	0.038	0.04	0.039	0.039	0.098	0.04	0.038	0.04	0.039	0.039	0.039
	SARS-CoV-2 RBD (319-541)	MAb362 IgG	0.938	0.847	0.707	0.582	0.43	0.299	0.196	0.131	0.106	0.094	0.086	0.081
		MAb362 mIgA	1.639	1.513	1.375	1.117	0.854	0.646	0.358	0.307	0.169	0.199	0.119	0.134
		Irrelevant IgG	0.04	0.04	0.043	0.041	0.041	0.039	0.042	0.041	0.04	0.039	0.04	0.039
	SARS-CoV-2 Ectodomain Trimer	MAb362 IgG	0.98	0.837	0.722	0.562	0.399	0.26	0.167	0.122	0.098	0.089	0.083	0.082
		MAb362 mIgA	1.84	1.595	1.348	1.028	0.743	0.48	0.296	0.194	0.142	0.108	0.094	0.086
		Irrelevant IgG	0.042	0.045	0.039	0.041	0.039	0.105	0.041	0.04	0.04	0.039	0.039	0.04

## Sheet: Figure 1C
	MAb362 IgG v. SARS-CoV RBD
Time, s	1000 nM	500 nM	250 nM	125 nM	62.5 nM
0	0	0	0	0	0
0.2	0.010929	0.007132	0.004563	0.001957	0.001468
0.4	0.023046	0.014887	0.009685	0.004557	0.003126
0.6	0.036183	0.023497	0.015985	0.007574	0.005192
0.8	0.04967	0.033023	0.022629	0.010751	0.007286
1	0.063755	0.042442	0.029252	0.014349	0.009753
1.2	0.076983	0.05186	0.035965	0.018293	0.011919
1.4	0.089912	0.061136	0.043086	0.022299	0.014153
1.6	0.101685	0.069969	0.049606	0.02642	0.016852
1.8	0.112649	0.078061	0.055581	0.030854	0.019648
2	0.12119	0.084978	0.060825	0.035212	0.02201
2.2	0.127056	0.090668	0.065373	0.038916	0.024277
2.4	0.132387	0.095158	0.069063	0.042295	0.026382
2.6	0.137318	0.099553	0.072664	0.044972	0.028751
2.8	0.141589	0.102996	0.07561	0.047408	0.030616
3	0.146385	0.106759	0.07861	0.050148	0.032472
3.2	0.15076	0.110548	0.081813	0.05221	0.034365
3.4	0.154837	0.11409	0.084263	0.054357	0.036126
3.6	0.159174	0.117218	0.086258	0.056713	0.037913
3.8	0.162882	0.120822	0.088551	0.05851	0.040216
4	0.166852	0.123971	0.090801	0.060182	0.042069
4.2	0.170481	0.126758	0.092933	0.062042	0.043691
4.4	0.174163	0.129218	0.095039	0.063814	0.045518
4.6	0.177748	0.131805	0.097451	0.065148	0.047155
4.8	0.18091	0.134218	0.098913	0.066235	0.04846
5	0.184485	0.135915	0.100491	0.067858	0.049601
5.2	0.187469	0.137937	0.102029	0.06917	0.050481
5.4	0.191101	0.139941	0.103507	0.070556	0.051735
5.6	0.19422	0.141732	0.104614	0.072617	0.052949
5.8	0.1977	0.143604	0.105699	0.074463	0.053907
6	0.200591	0.145242	0.10695	0.075416	0.054438
6.2	0.203132	0.146956	0.108556	0.07642	0.055174
6.4	0.205931	0.148578	0.109813	0.077839	0.056044
6.6	0.208358	0.150355	0.111186	0.078693	0.056865
6.8	0.211096	0.152254	0.112219	0.080021	0.057363
7	0.213843	0.154188	0.113543	0.081252	0.05821
7.2	0.216464	0.156298	0.114718	0.082327	0.058718
7.4	0.219026	0.158669	0.115715	0.083385	0.059624
7.6	0.221806	0.160242	0.116717	0.084584	0.060269
7.8	0.224166	0.161977	0.118174	0.08558	0.061346
8	0.226501	0.163554	0.118949	0.086663	0.062044
8.2	0.22874	0.164627	0.120264	0.087714	0.062797
8.4	0.230782	0.165876	0.121434	0.088551	0.063899
8.6	0.233228	0.167372	0.122103	0.089301	0.064671
8.8	0.235228	0.168686	0.12283	0.09024	0.065351
9	0.237592	0.170146	0.123773	0.091609	0.066058
9.2	0.239535	0.171515	0.124492	0.092303	0.067095
9.4	0.241228	0.172571	0.125228	0.093105	0.067909
9.6	0.24285	0.173559	0.126508	0.094033	0.068133
9.8	0.245083	0.174997	0.127547	0.094384	0.068606
10	0.247335	0.176376	0.128787	0.094322	0.069132
10.2	0.248871	0.177766	0.130142	0.095383	0.069854
10.4	0.250654	0.179376	0.13109	0.095887	0.070645
10.6	0.252366	0.181006	0.132243	0.096327	0.071438
10.8	0.254114	0.182518	0.133706	0.096995	0.071578
11	0.256131	0.184096	0.134783	0.09713	0.071881
11.2	0.257886	0.185738	0.135617	0.09803	0.072179
11.4	0.259507	0.187048	0.136517	0.098671	0.072501
11.6	0.261675	0.188064	0.137253	0.099215	0.073085
11.8	0.263399	0.189152	0.138117	0.099903	0.073732
12	0.26544	0.190177	0.138909	0.100699	0.074156
12.2	0.267202	0.191077	0.139595	0.101019	0.074886
12.4	0.268868	0.192129	0.140118	0.10173	0.076082
12.6	0.270714	0.193339	0.140376	0.10253	0.076956
12.8	0.271823	0.194381	0.140849	0.103181	0.07761
13	0.273355	0.195272	0.141585	0.103773	0.07867
13.2	0.274468	0.196001	0.142169	0.103672	0.079399
13.4	0.275631	0.196873	0.142919	0.104172	0.079702
13.6	0.277125	0.197745	0.143817	0.104649	0.079823
13.8	0.278657	0.198985	0.144485	0.105069	0.080279
14	0.279985	0.200124	0.145085	0.105358	0.080523
14.2	0.280846	0.200986	0.145667	0.105984	0.080977
14.4	0.282012	0.202154	0.146227	0.106093	0.08114
14.6	0.283515	0.203358	0.146815	0.106966	0.08119
14.8	0.285145	0.20416	0.147516	0.107051	0.080713
15	0.286973	0.205066	0.147966	0.107324	0.081059
15.2	0.28827	0.205892	0.14859	0.108029	0.081168
15.4	0.290202	0.206681	0.149407	0.108444	0.081121
15.6	0.291922	0.207306	0.150224	0.108837	0.08217
15.8	0.293403	0.207713	0.150628	0.109108	0.082574
16	0.29485	0.208363	0.151619	0.109617	0.082836
16.2	0.295807	0.208951	0.152448	0.109657	0.083935
16.4	0.296759	0.209711	0.153401	0.110328	0.08446
16.6	0.297927	0.210837	0.154096	0.110611	0.084742
16.8	0.298981	0.211804	0.15455	0.110887	0.085357
17	0.299995	0.212665	0.155595	0.111278	0.085926
17.2	0.301025	0.213412	0.155973	0.111737	0.086236
17.4	0.302287	0.214353	0.156624	0.112508	0.086579
17.6	0.303422	0.215027	0.157008	0.112827	0.086713
17.8	0.304596	0.216224	0.157348	0.113585	0.086861
18	0.305754	0.21744	0.157565	0.114315	0.086909
18.2	0.306634	0.218653	0.157753	0.114731	0.087437
18.4	0.308034	0.219747	0.15793	0.115383	0.087517
18.6	0.309473	0.220634	0.157816	0.116402	0.087493
18.8	0.310977	0.221367	0.158235	0.116729	0.087602
19	0.312109	0.222155	0.158573	0.117365	0.088193
19.2	0.313262	0.222997	0.158816	0.118066	0.088405
19.4	0.31474	0.223538	0.158941	0.118795	0.088816
19.6	0.315578	0.223921	0.15952	0.119257	0.089462
19.8	0.316811	0.224602	0.160165	0.119592	0.089663
20	0.3178	0.225508	0.161227	0.119896	0.089998
20.2	0.31836	0.225996	0.161917	0.119434	0.090557
20.4	0.319463	0.227179	0.162229	0.119916	0.090628
20.6	0.320278	0.228397	0.162896	0.120026	0.091269
20.8	0.321086	0.229073	0.163257	0.120151	0.091775
21	0.322091	0.230018	0.164034	0.120001	0.092246
21.2	0.323115	0.230707	0.164756	0.120014	0.09277
21.4	0.324216	0.231704	0.165524	0.120241	0.092792
21.6	0.325038	0.232515	0.166207	0.120156	0.093199
21.8	0.325739	0.233506	0.166969	0.120502	0.09354
22	0.32666	0.234444	0.16751	0.1207	0.093925
22.2	0.327271	0.235271	0.167754	0.120929	0.094377
22.4	0.328547	0.235679	0.168061	0.121584	0.09467
22.6	0.329606	0.236563	0.16817	0.122249	0.094821
22.8	0.330732	0.237136	0.168657	0.122538	0.09473
23	0.331756	0.237798	0.169129	0.123425	0.094813
23.2	0.332985	0.238573	0.169481	0.123968	0.095039
23.4	0.334606	0.239575	0.169731	0.124069	0.095334
23.6	0.335816	0.240188	0.170164	0.124076	0.095566
23.8	0.336833	0.24086	0.170711	0.124162	0.095867
24	0.337535	0.241544	0.171094	0.124202	0.096549
24.2	0.338484	0.242194	0.171273	0.123966	0.097195
24.4	0.339328	0.242785	0.171183	0.124901	0.097873
24.6	0.340097	0.24322	0.171514	0.125307	0.098117
24.8	0.341031	0.243462	0.171968	0.125457	0.098308
25	0.341948	0.244315	0.172802	0.125646	0.098457
25.2	0.342595	0.245086	0.173615	0.126079	0.098458
25.4	0.343425	0.245638	0.174351	0.126386	0.098343
25.6	0.344276	0.246739	0.175206	0.126252	0.098527
25.8	0.344822	0.24738	0.175739	0.126766	0.098502
26	0.345717	0.248263	0.175809	0.127012	0.098448
26.2	0.346401	0.248997	0.176109	0.127274	0.098433
26.4	0.347713	0.249594	0.176541	0.127755	0.098275
26.6	0.348854	0.250583	0.176494	0.127843	0.097982
26.8	0.35004	0.251094	0.176681	0.127978	0.09769
27	0.351205	0.252155	0.176982	0.128516	0.097834
27.2	0.352132	0.253107	0.176827	0.128347	0.098251
27.4	0.353544	0.253894	0.177004	0.128115	0.098582
27.6	0.35449	0.254439	0.17725	0.12835	0.098876
27.8	0.355186	0.255084	0.177799	0.128709	0.099356
28	0.356133	0.255548	0.178012	0.129228	0.100375
28.2	0.357346	0.255941	0.177919	0.129356	0.100653
28.4	0.357877	0.255792	0.17857	0.130082	0.100964
28.6	0.358675	0.256336	0.179058	0.13076	0.101065
28.8	0.359099	0.256891	0.179866	0.131249	0.101267
29	0.359715	0.257732	0.180483	0.131813	0.101411
29.2	0.360234	0.258151	0.180984	0.132319	0.101816
29.4	0.360444	0.258874	0.181846	0.132562	0.101941
29.6	0.360978	0.259864	0.182426	0.133303	0.102162
29.8	0.361346	0.260165	0.182694	0.133564	0.102657
30	0.361985	0.2609	0.182917	0.133625	0.102856
30.2	0.362581	0.261376	0.183634	0.133663	0.102791
30.4	0.36289	0.261627	0.184304	0.133988	0.10279
30.6	0.36376	0.262304	0.184554	0.133955	0.10307
30.8	0.364389	0.26257	0.18484	0.134234	0.10341
31	0.364959	0.262976	0.185245	0.134292	0.103872
31.2	0.365517	0.263108	0.185472	0.134554	0.104357
31.4	0.366346	0.263887	0.186046	0.134316	0.104732
31.6	0.366978	0.264491	0.186688	0.134422	0.104725
31.8	0.367545	0.264963	0.187028	0.134744	0.104896
32	0.368649	0.265317	0.187235	0.13513	0.105243
32.2	0.369502	0.266081	0.187617	0.13486	0.104827
32.4	0.37	0.266655	0.188459	0.135061	0.104965
32.6	0.370558	0.267308	0.188678	0.135458	0.105176
32.8	0.371457	0.26813	0.188974	0.135818	0.105089
33	0.372127	0.26874	0.188802	0.136006	0.105596
33.2	0.372761	0.269627	0.189034	0.136503	0.105855
33.4	0.373471	0.270539	0.189335	0.136744	0.106174
33.6	0.374496	0.270974	0.189742	0.137074	0.106403
33.8	0.375559	0.271889	0.190282	0.13688	0.106869
34	0.376247	0.272723	0.190611	0.136981	0.106758
34.2	0.376903	0.273256	0.191067	0.136766	0.106649
34.4	0.377163	0.273728	0.191512	0.137071	0.107132
34.6	0.377912	0.274348	0.191611	0.137352	0.107661
34.8	0.378319	0.274743	0.191509	0.137543	0.108259
35	0.378872	0.27512	0.191739	0.138051	0.108782
35.2	0.378955	0.275572	0.191988	0.138474	0.109204
35.4	0.379441	0.276434	0.192237	0.138709	0.109233
35.6	0.38024	0.276858	0.19257	0.139334	0.109156
35.8	0.381146	0.277167	0.192758	0.139994	0.10924
36	0.382185	0.277371	0.192868	0.140221	0.10907
36.2	0.382577	0.278038	0.193427	0.140264	0.108601
36.4	0.383021	0.278292	0.193882	0.140518	0.108637
36.6	0.383866	0.278638	0.194338	0.140672	0.108451
36.8	0.384836	0.279429	0.194397	0.140722	0.108076
37	0.385496	0.279875	0.194376	0.140494	0.108554
37.2	0.386197	0.280165	0.194853	0.140628	0.108582
37.4	0.387113	0.28023	0.195414	0.140778	0.108656
37.6	0.388005	0.280875	0.196183	0.140576	0.108709
37.8	0.38866	0.281761	0.196572	0.140419	0.109071
38	0.389308	0.282073	0.19664	0.140543	0.108976
38.2	0.389767	0.282577	0.196897	0.140295	0.109292
38.4	0.389887	0.283075	0.19724	0.141184	0.109798
38.6	0.39027	0.283537	0.197424	0.141418	0.110339
38.8	0.39059	0.284349	0.197305	0.141538	0.11073
39	0.390853	0.284748	0.197566	0.142072	0.111253
39.2	0.391676	0.285239	0.19767	0.142119	0.111828
39.4	0.392787	0.285855	0.19774	0.142428	0.111479
39.6	0.393604	0.286481	0.197655	0.142984	0.111629
39.8	0.394366	0.286552	0.19769	0.143019	0.111692
40	0.394732	0.286723	0.197666	0.143263	0.111615
40.2	0.395215	0.287008	0.197975	0.143499	0.111365
40.4	0.395566	0.287362	0.198044	0.143835	0.111036
40.6	0.3965	0.287485	0.198695	0.144035	0.110903
40.8	0.397004	0.288231	0.199088	0.144013	0.111056
41	0.397341	0.288495	0.199048	0.144221	0.111305
41.2	0.397905	0.28855	0.199569	0.144823	0.111051
41.4	0.398408	0.289146	0.199982	0.14493	0.110998
41.6	0.399166	0.289739	0.200751	0.144627	0.111011
41.8	0.399473	0.289946	0.201295	0.144573	0.110973
42	0.400333	0.290234	0.201782	0.145206	0.110638
42.2	0.400751	0.290801	0.202512	0.145132	0.110905
42.4	0.40126	0.291061	0.203092	0.145762	0.111629
42.6	0.401489	0.291475	0.2038	0.145455	0.111968
42.8	0.401709	0.292662	0.204007	0.145305	0.112351
43	0.402423	0.293038	0.204046	0.145236	0.112541
43.2	0.40328	0.293735	0.20394	0.1451	0.112734
43.4	0.403611	0.294256	0.204205	0.145382	0.112808
43.6	0.404161	0.294662	0.204197	0.145474	0.113604
43.8	0.404679	0.294634	0.204737	0.145308	0.113877
44	0.404958	0.295017	0.204653	0.145688	0.114003
44.2	0.405414	0.295548	0.204585	0.14587	0.11389
44.4	0.405557	0.295894	0.204748	0.146425	0.114027
44.6	0.406512	0.296222	0.205665	0.14663	0.11461
44.8	0.406933	0.297203	0.206028	0.14698	0.114811
45	0.407536	0.297617	0.205982	0.147196	0.115178
45.2	0.408118	0.297897	0.206748	0.147482	0.115413
45.4	0.408477	0.298694	0.207189	0.147726	0.115765
45.6	0.409335	0.299282	0.208003	0.147889	0.115473
45.8	0.409823	0.299685	0.208355	0.148104	0.115469
46	0.410561	0.300068	0.208201	0.148347	0.115494
46.2	0.41111	0.30052	0.20844	0.148314	0.115605
46.4	0.411387	0.301049	0.208643	0.148379	0.115437
46.6	0.411901	0.301805	0.208467	0.148585	0.115038
46.8	0.412538	0.302742	0.207997	0.148391	0.114788
47	0.413104	0.302815	0.207805	0.148701	0.114472
47.2	0.413398	0.303393	0.208032	0.149213	0.114657
47.4	0.414142	0.303324	0.208123	0.149698	0.115099
47.6	0.414871	0.303546	0.207945	0.149783	0.115367
47.8	0.41518	0.303387	0.207874	0.150246	0.115377
48	0.415623	0.303535	0.207716	0.150481	0.115667
48.2	0.416169	0.303517	0.208213	0.150621	0.116032
48.4	0.416718	0.303402	0.208767	0.151049	0.116444
48.6	0.417446	0.303875	0.209248	0.151337	0.117124
48.8	0.417729	0.304419	0.209915	0.151884	0.117446
49	0.418338	0.304666	0.210453	0.152269	0.117924
49.2	0.418795	0.305185	0.21117	0.153036	0.118122
49.4	0.419289	0.306188	0.211597	0.153481	0.118255
49.6	0.419668	0.306729	0.212347	0.15367	0.118541
49.8	0.420188	0.306824	0.212608	0.153843	0.118806
50	0.420581	0.307038	0.212783	0.153444	0.118798
50.2	0.4212	0.307785	0.21369	0.153327	0.118501
50.4	0.421446	0.308408	0.214007	0.152938	0.11848
50.6	0.421875	0.308625	0.213978	0.153051	0.118359
50.8	0.422338	0.30928	0.214161	0.152627	0.118322
51	0.422313	0.309348	0.214468	0.152866	0.118407
51.2	0.422608	0.309935	0.214539	0.15327	0.118443
51.4	0.423106	0.310268	0.214425	0.152972	0.118581
51.6	0.423278	0.310728	0.2147	0.15274	0.118295
51.8	0.423442	0.310696	0.21501	0.152614	0.118459
52	0.423713	0.310965	0.215444	0.152447	0.118688
52.2	0.423841	0.311562	0.215324	0.152395	0.118523
52.4	0.424142	0.312091	0.215737	0.152508	0.118243
52.6	0.424376	0.31273	0.215531	0.152934	0.118152
52.8	0.42493	0.31345	0.216195	0.15344	0.117887
53	0.42549	0.313825	0.216473	0.153624	0.117828
53.2	0.425982	0.314288	0.216966	0.154169	0.118018
53.4	0.426338	0.314743	0.217761	0.154472	0.118057
53.6	0.426828	0.315262	0.218219	0.15515	0.118291
53.8	0.427792	0.315293	0.218747	0.155244	0.117978
54	0.428194	0.31566	0.219348	0.155251	0.118066
54.2	0.428718	0.316236	0.219667	0.155701	0.118516
54.4	0.429164	0.316338	0.219517	0.156074	0.118594
54.6	0.429562	0.316566	0.219758	0.156262	0.118875
54.8	0.429956	0.317245	0.219949	0.156468	0.119248
55	0.429921	0.317424	0.22033	0.156808	0.119267
55.2	0.430697	0.318203	0.220435	0.156845	0.119454
55.4	0.430793	0.319351	0.220671	0.156534	0.119833
55.6	0.431199	0.320024	0.221365	0.156538	0.119775
55.8	0.431455	0.320642	0.221626	0.156546	0.120435
56	0.431595	0.321179	0.221458	0.156812	0.120719
56.2	0.432007	0.322131	0.222127	0.156723	0.120812
56.4	0.432778	0.322321	0.222709	0.156788	0.121056
56.6	0.433158	0.322756	0.222729	0.156802	0.121538
56.8	0.433653	0.323064	0.223218	0.15669	0.121821
57	0.433892	0.32327	0.223179	0.15661	0.121864
57.2	0.434222	0.323249	0.223432	0.156933	0.121906
57.4	0.434589	0.323446	0.223757	0.157295	0.121822
57.6	0.435063	0.3238	0.223875	0.157306	0.121824
57.8	0.435432	0.323736	0.224399	0.157342	0.121589
58	0.435609	0.323469	0.224576	0.157592	0.12224
58.2	0.436006	0.323615	0.224652	0.158026	0.122434
58.4	0.436322	0.323764	0.224985	0.158598	0.122337
58.6	0.436592	0.323566	0.225224	0.158628	0.12261
58.8	0.437002	0.323802	0.225328	0.159121	0.122254
59	0.437335	0.324275	0.225314	0.159201	0.121917
59.2	0.437995	0.324955	0.225596	0.159483	0.122219
59.4	0.438352	0.325971	0.225601	0.159658	0.121702
59.6	0.439153	0.326412	0.225863	0.159586	0.12127
59.8	0.439464	0.326908	0.226011	0.15962	0.121368
60	0.439993	0.327331	0.226279	0.160187	0.121085
60.2	0.44065	0.328037	0.226793	0.160039	0.120977
60.4	0.44109	0.328039	0.226981	0.16029	0.120953
60.6	0.441183	0.328308	0.227308	0.160346	0.121133
60.8	0.441513	0.328678	0.227046	0.160485	0.120875
61	0.442183	0.329004	0.226897	0.160613	0.121059
61.2	0.44259	0.328925	0.227137	0.160715	0.121157
61.4	0.44301	0.329124	0.227592	0.160609	0.121837
61.6	0.443438	0.329673	0.227285	0.160215	0.122003
61.8	0.443723	0.330069	0.227178	0.160049	0.122324
62	0.444101	0.330028	0.227512	0.160557	0.123016
62.2	0.444252	0.330259	0.227788	0.160956	0.123092
62.4	0.444494	0.330254	0.228164	0.161248	0.123358
62.6	0.445216	0.330085	0.22784	0.1616	0.123503
62.8	0.445754	0.330926	0.227959	0.162066	0.123605
63	0.446336	0.331752	0.228105	0.161995	0.123577
63.2	0.447027	0.332225	0.228164	0.162672	0.123767
63.4	0.447675	0.332326	0.227982	0.1626	0.123595
63.6	0.4483	0.332949	0.228024	0.162963	0.123826
63.8	0.448613	0.333166	0.22866	0.163081	0.123708
64	0.448861	0.333615	0.228879	0.163669	0.123779
64.2	0.449228	0.334128	0.229137	0.163836	0.12406
64.4	0.449284	0.334174	0.229628	0.164012	0.124382
64.6	0.449921	0.334555	0.229887	0.163915	0.124319
64.8	0.450261	0.335102	0.230033	0.163913	0.124317
65	0.450934	0.33547	0.23018	0.163619	0.124641
65.2	0.451388	0.335919	0.230164	0.163047	0.124987
65.4	0.451785	0.336062	0.230569	0.162497	0.125248
65.6	0.451866	0.336544	0.230574	0.162259	0.124783
65.8	0.452135	0.336627	0.231423	0.162217	0.124846
66	0.452355	0.336419	0.232209	0.162732	0.125091
66.2	0.452405	0.33648	0.232242	0.162658	0.125143
66.4	0.452939	0.336881	0.232131	0.16294	0.124982
66.6	0.453389	0.337428	0.232031	0.163161	0.125094
66.8	0.453705	0.338079	0.232347	0.163046	0.124749
67	0.454386	0.338456	0.232599	0.162892	0.12506
67.2	0.454667	0.338535	0.232369	0.163665	0.125419
67.4	0.455077	0.338605	0.232764	0.163525	0.125736
67.6	0.455244	0.339271	0.232896	0.163805	0.125838
67.8	0.45526	0.339489	0.233415	0.164011	0.1258
68	0.455395	0.339705	0.233653	0.1644	0.125894
68.2	0.455322	0.340125	0.233972	0.164611	0.125842
68.4	0.455556	0.340273	0.234288	0.164611	0.125928
68.6	0.456204	0.340846	0.234515	0.16465	0.125767
68.8	0.45634	0.341409	0.234821	0.164915	0.125668
69	0.457272	0.341927	0.234903	0.164549	0.125819
69.2	0.457575	0.342206	0.235329	0.16436	0.126178
69.4	0.457926	0.342392	0.235733	0.164698	0.126054
69.6	0.458146	0.342767	0.235568	0.165299	0.126018
69.8	0.458794	0.342992	0.235424	0.166073	0.126233
70	0.459141	0.34308	0.235472	0.166836	0.126382
70.2	0.459463	0.343638	0.235282	0.166993	0.126286
70.4	0.460186	0.344041	0.235355	0.167229	0.126104
70.6	0.460591	0.344567	0.235514	0.167457	0.126369
70.8	0.460809	0.344661	0.235589	0.167425	0.126298
71	0.461201	0.345005	0.235774	0.16743	0.126947
71.2	0.461237	0.345065	0.236286	0.167648	0.126847
71.4	0.461483	0.345389	0.236886	0.16752	0.12702
71.6	0.461552	0.345797	0.237111	0.167632	0.12691
71.8	0.462111	0.346138	0.237351	0.167726	0.126944
72	0.462352	0.345742	0.237466	0.167532	0.12676
72.2	0.462548	0.346221	0.238003	0.167377	0.126919
72.4	0.46299	0.346629	0.2384	0.166894	0.127173
72.6	0.463232	0.34701	0.238729	0.167171	0.127166
72.8	0.46346	0.347356	0.239035	0.167205	0.127452
73	0.463837	0.347556	0.239351	0.167385	0.127617
73.2	0.463896	0.347721	0.239632	0.167699	0.127869
73.4	0.464094	0.34797	0.239491	0.167949	0.127739
73.6	0.464487	0.348296	0.239453	0.168459	0.12759
73.8	0.464536	0.348788	0.239874	0.168708	0.127834
74	0.46482	0.348941	0.240708	0.168753	0.127965
74.2	0.465084	0.349671	0.240871	0.168489	0.128059
74.4	0.465567	0.350077	0.241238	0.168909	0.128128
74.6	0.4657	0.350495	0.241288	0.168906	0.128382
74.8	0.465643	0.350827	0.241524	0.16904	0.128586
75	0.466176	0.351521	0.241388	0.169714	0.129138
75.2	0.466293	0.351731	0.241535	0.170195	0.129559
75.4	0.466859	0.352336	0.240879	0.170594	0.129994
75.6	0.467377	0.352824	0.240135	0.170606	0.13018
75.8	0.468102	0.353318	0.239752	0.170346	0.13024
76	0.468275	0.353408	0.239427	0.170165	0.129909
76.2	0.468793	0.354299	0.239177	0.170059	0.130159
76.4	0.469051	0.354399	0.238511	0.170097	0.130335
76.6	0.469184	0.354413	0.237964	0.170682	0.130162
76.8	0.4696	0.354413	0.237688	0.170796	0.130249
77	0.469831	0.354691	0.237385	0.171155	0.130032
77.2	0.470412	0.354739	0.237444	0.171085	0.129872
77.4	0.470475	0.355102	0.237122	0.170846	0.129586
77.6	0.470798	0.355426	0.237115	0.171068	0.13003
77.8	0.471014	0.355227	0.237262	0.170535	0.130433
78	0.471484	0.354851	0.237192	0.170544	0.130408
78.2	0.471712	0.355027	0.236991	0.170554	0.130463
78.4	0.472034	0.354884	0.237149	0.170629	0.130645
78.6	0.472257	0.35476	0.23733	0.170684	0.13072
78.8	0.472738	0.355013	0.237482	0.171343	0.131178
79	0.47305	0.355214	0.237494	0.17182	0.131336
79.2	0.473297	0.355247	0.237876	0.171549	0.131281
79.4	0.473997	0.35581	0.23792	0.171578	0.13137
79.6	0.474484	0.356208	0.238596	0.171375	0.131172
79.8	0.475056	0.356964	0.23975	0.171472	0.13086
80	0.475278	0.357234	0.240268	0.171758	0.130995
80.2	0.475597	0.35734	0.240772	0.172368	0.13125
80.4	0.475793	0.357236	0.241645	0.172189	0.131126
80.6	0.475715	0.357668	0.242601	0.172461	0.131098
80.8	0.476203	0.358193	0.243681	0.172579	0.131293
81	0.476331	0.358645	0.244351	0.172469	0.131334
81.2	0.476338	0.358883	0.245458	0.172402	0.13147
81.4	0.476258	0.359157	0.245804	0.172741	0.131602
81.6	0.476504	0.359231	0.246277	0.172931	0.132004
81.8	0.476982	0.359248	0.246808	0.172606	0.132109
82	0.476835	0.359477	0.247102	0.17293	0.132264
82.2	0.476729	0.360048	0.247646	0.17294	0.132341
82.4	0.476718	0.36015	0.247843	0.172959	0.132275
82.6	0.476739	0.360317	0.248176	0.173206	0.13213
82.8	0.477011	0.360813	0.247942	0.173289	0.132163
83	0.477254	0.36117	0.24737	0.173415	0.132111
83.2	0.477937	0.361503	0.247038	0.173501	0.132088
83.4	0.478484	0.361956	0.2466	0.173848	0.132089
83.6	0.478938	0.362158	0.246958	0.17378	0.131968
83.8	0.479477	0.36241	0.247124	0.173889	0.132187
84	0.47991	0.362105	0.246993	0.174118	0.13231
84.2	0.480507	0.362198	0.247501	0.174388	0.132411
84.4	0.481581	0.362666	0.248139	0.173929	0.13209
84.6	0.482288	0.362809	0.248619	0.174146	0.131968
84.8	0.483061	0.363081	0.248798	0.174054	0.131679
85	0.483336	0.363399	0.248731	0.174281	0.131748
85.2	0.483735	0.363739	0.249006	0.174243	0.131925
85.4	0.484275	0.363924	0.248771	0.174502	0.13195
85.6	0.484692	0.364471	0.248972	0.174305	0.132172
85.8	0.484731	0.364532	0.24922	0.174523	0.132378
86	0.484389	0.364977	0.249082	0.174888	0.132717
86.2	0.484337	0.365584	0.249065	0.175428	0.132819
86.4	0.484044	0.365868	0.24898	0.17538	0.132591
86.6	0.483795	0.36658	0.249217	0.17574	0.132831
86.8	0.483885	0.367184	0.2489	0.176008	0.133285
87	0.483754	0.36767	0.248873	0.176124	0.133918
87.2	0.483825	0.367896	0.248983	0.176149	0.134145
87.4	0.483625	0.36826	0.249272	0.176069	0.134681
87.6	0.483427	0.368759	0.250003	0.17585	0.135284
87.8	0.483654	0.369031	0.250779	0.175722	0.135421
88	0.484155	0.369286	0.251104	0.176017	0.135694
88.2	0.48499	0.369931	0.251967	0.176098	0.135691
88.4	0.485467	0.370016	0.252412	0.176038	0.135808
88.6	0.485675	0.369811	0.252776	0.175989	0.136074
88.8	0.486071	0.369997	0.252769	0.175998	0.135988
89	0.486541	0.370183	0.252411	0.175996	0.136075
89.2	0.487035	0.370245	0.252444	0.176081	0.135931
89.4	0.487189	0.370356	0.251931	0.176169	0.135893
89.6	0.487384	0.37044	0.251659	0.176109	0.135783
89.8	0.487655	0.370329	0.251575	0.176459	0.135614
90	0.48792	0.370685	0.251925	0.176768	0.135454
90.2	0.488506	0.37098	0.252098	0.177078	0.135082
90.4	0.488655	0.37148	0.252259	0.177105	0.134693
90.6	0.488662	0.372013	0.252751	0.177511	0.134985
90.8	0.488926	0.372218	0.252927	0.177676	0.135255
91	0.489246	0.372312	0.253298	0.177728	0.135326
91.2	0.489613	0.372276	0.253695	0.17796	0.135342
91.4	0.489622	0.372587	0.254173	0.178014	0.13583
91.6	0.490048	0.373209	0.254976	0.178	0.135746
91.8	0.490834	0.373467	0.255012	0.178035	0.135302
92	0.491383	0.373319	0.255383	0.178345	0.135713
92.2	0.491823	0.373807	0.256071	0.178415	0.13573
92.4	0.491933	0.373551	0.256506	0.178445	0.136152
92.6	0.492469	0.373613	0.256884	0.178435	0.135968
92.8	0.49294	0.37379	0.256729	0.178564	0.135594
93	0.493356	0.374203	0.25635	0.178892	0.135618
93.2	0.493711	0.374338	0.256525	0.179588	0.135343
93.4	0.493776	0.374493	0.256363	0.179514	0.13558
93.6	0.494113	0.374767	0.256676	0.179404	0.135618
93.8	0.494658	0.374926	0.257399	0.179393	0.135546
94	0.494728	0.374942	0.257623	0.17962	0.135669
94.2	0.495349	0.375474	0.257549	0.179502	0.135612
94.4	0.495541	0.375883	0.257907	0.179643	0.135676
94.6	0.495372	0.375971	0.258545	0.179481	0.135856
94.8	0.495725	0.376053	0.258775	0.179397	0.135876
95	0.495819	0.376173	0.259269	0.179249	0.135974
95.2	0.495615	0.376768	0.259499	0.179375	0.136264
95.4	0.495792	0.377364	0.259417	0.179549	0.136644
95.6	0.49598	0.378306	0.259674	0.179733	0.136569
95.8	0.496295	0.378191	0.259208	0.17985	0.136588
96	0.495974	0.37843	0.259664	0.179751	0.137123
96.2	0.49618	0.37925	0.259478	0.179607	0.13705
96.4	0.496429	0.379358	0.259353	0.179339	0.136994
96.6	0.496766	0.379782	0.259119	0.179541	0.137263
96.8	0.49709	0.38032	0.258489	0.179852	0.137475
97	0.497346	0.380544	0.25862	0.180157	0.137532
97.2	0.497819	0.380689	0.258746	0.180233	0.137612
97.4	0.498012	0.380822	0.258576	0.180012	0.137735
97.6	0.498389	0.381174	0.258703	0.1799	0.13818
97.8	0.498993	0.380803	0.258933	0.180076	0.138439
98	0.499366	0.380485	0.258765	0.180576	0.138395
98.2	0.500135	0.380536	0.259195	0.180513	0.138088
98.4	0.500185	0.380557	0.259668	0.18034	0.138043
98.6	0.499971	0.380688	0.259829	0.180034	0.137945
98.8	0.499885	0.381041	0.25994	0.18057	0.137618
99	0.500026	0.381421	0.260341	0.180992	0.137833
99.2	0.500155	0.381752	0.260559	0.18132	0.13788
99.4	0.50038	0.381782	0.261096	0.181608	0.13794
99.6	0.500486	0.382052	0.261459	0.181839	0.138032
99.8	0.500498	0.381826	0.261355	0.181892	0.137873
100	0.500243	0.382287	0.261653	0.181787	0.138112
100.2	0.500636	0.382501	0.261782	0.181904	0.137899
100.4	0.500823	0.382695	0.26184	0.181966	0.138008
100.6	0.501348	0.383166	0.262303	0.182445	0.138544
100.8	0.501669	0.383524	0.262499	0.18268	0.138632
101	0.50194	0.383709	0.263003	0.182785	0.138493
101.2	0.502442	0.383794	0.263167	0.182393	0.13888
101.4	0.50262	0.383835	0.263171	0.182563	0.13911
101.6	0.503392	0.384038	0.263274	0.182906	0.139677
101.8	0.504323	0.384119	0.263423	0.182817	0.139431
102	0.504847	0.384514	0.263507	0.182793	0.139448
102.2	0.505161	0.38516	0.263576	0.182237	0.139181
102.4	0.505073	0.385749	0.263678	0.182091	0.138882
102.6	0.505096	0.386301	0.263611	0.1822	0.138807
102.8	0.505275	0.386788	0.263755	0.182846	0.138755
103	0.50559	0.38737	0.263977	0.182445	0.139016
103.2	0.505559	0.387851	0.264133	0.182242	0.139231
103.4	0.505278	0.388103	0.264195	0.182674	0.139219
103.6	0.50537	0.38865	0.264153	0.18314	0.139628
103.8	0.505226	0.388653	0.264084	0.183357	0.139644
104	0.505309	0.388782	0.264517	0.183498	0.139809
104.2	0.505328	0.388599	0.264687	0.183941	0.139734
104.4	0.50576	0.388931	0.264873	0.183946	0.139933
104.6	0.5062	0.389333	0.265556	0.184255	0.140035
104.8	0.506173	0.389421	0.265722	0.184489	0.139993
105	0.506449	0.389651	0.266135	0.184219	0.140009
105.2	0.506812	0.389557	0.266168	0.183944	0.140314
105.4	0.507341	0.389756	0.266269	0.18421	0.139966
105.6	0.507891	0.389782	0.266309	0.184288	0.139995
105.8	0.508609	0.390162	0.266442	0.183855	0.140068
106	0.509011	0.390108	0.266527	0.183916	0.140045
106.2	0.509255	0.390028	0.266731	0.183962	0.139504
106.4	0.509458	0.389862	0.267127	0.184059	0.139343
106.6	0.50949	0.389951	0.267053	0.183782	0.13979
106.8	0.509763	0.389897	0.266527	0.183964	0.140069
107	0.509918	0.390196	0.266537	0.183794	0.140303
107.2	0.509913	0.390248	0.266518	0.184114	0.140281
107.4	0.510081	0.390304	0.266847	0.184567	0.140121
107.6	0.51067	0.390784	0.267222	0.184878	0.140536
107.8	0.510956	0.391108	0.267641	0.184567	0.140366
108	0.511148	0.391595	0.267835	0.184599	0.140458
108.2	0.511295	0.391582	0.267901	0.185374	0.140717
108.4	0.51154	0.392097	0.26817	0.185348	0.140849
108.6	0.511264	0.392681	0.268563	0.185968	0.14074
108.8	0.511145	0.392728	0.268566	0.185947	0.140742
109	0.51112	0.393383	0.268822	0.185972	0.140876
109.2	0.511362	0.393727	0.268462	0.186024	0.140737
109.4	0.511588	0.394019	0.268998	0.186107	0.140765
109.6	0.511966	0.394524	0.269102	0.186139	0.140731
109.8	0.512551	0.394875	0.269704	0.185942	0.140631
110	0.512725	0.394752	0.269931	0.186234	0.140446
110.2	0.513115	0.394864	0.270196	0.186222	0.140495
110.4	0.513297	0.394908	0.270047	0.185842	0.140697
110.6	0.513419	0.39503	0.269829	0.185699	0.141085
110.8	0.514003	0.395053	0.269439	0.186003	0.141139
111	0.51428	0.395304	0.269869	0.186283	0.141209
111.2	0.514563	0.395405	0.269989	0.186356	0.140916
111.4	0.515086	0.39573	0.270022	0.186599	0.141016
111.6	0.515568	0.39632	0.269989	0.186687	0.141174
111.8	0.515837	0.396822	0.269893	0.186348	0.141012
112	0.515835	0.396909	0.269686	0.186894	0.141483
112.2	0.515838	0.396527	0.269341	0.187099	0.141637
112.4	0.515438	0.396615	0.269464	0.187111	0.141953
112.6	0.515477	0.396931	0.26974	0.18733	0.141925
112.8	0.515588	0.397126	0.269565	0.187356	0.141951
113	0.515816	0.397765	0.269956	0.187401	0.142082
113.2	0.516187	0.397927	0.270048	0.187448	0.142057
113.4	0.516448	0.398034	0.270745	0.187591	0.142055
113.6	0.516753	0.398261	0.270846	0.187838	0.142053
113.8	0.516908	0.398233	0.271602	0.187763	0.142405
114	0.517391	0.39821	0.27167	0.187762	0.142603
114.2	0.517658	0.398287	0.271453	0.187858	0.142827
114.4	0.517883	0.398767	0.271846	0.18757	0.143077
114.6	0.518238	0.39882	0.272252	0.187863	0.143205
114.8	0.518461	0.398705	0.272538	0.187963	0.143448
115	0.518545	0.39881	0.272747	0.188214	0.143479
115.2	0.518843	0.399193	0.272851	0.188134	0.143244
115.4	0.518939	0.399715	0.272905	0.188196	0.143229
115.6	0.519296	0.400024	0.272682	0.188034	0.143165
115.8	0.519216	0.400222	0.272629	0.187854	0.143006
116	0.519215	0.400687	0.272618	0.187888	0.143198
116.2	0.519295	0.400868	0.272312	0.187943	0.143255
116.4	0.519185	0.401307	0.272593	0.187989	0.143549
116.6	0.519472	0.401929	0.272602	0.187967	0.143081
116.8	0.519381	0.402235	0.272644	0.188251	0.142725
117	0.519468	0.402363	0.27279	0.188379	0.142619
117.2	0.519265	0.402368	0.272644	0.188619	0.142695
117.4	0.519469	0.402136	0.273061	0.189091	0.142943
117.6	0.519623	0.402045	0.273219	0.189402	0.143216
117.8	0.520055	0.401944	0.274164	0.189356	0.143091
118	0.52046	0.401882	0.274479	0.189572	0.143175
118.2	0.520689	0.401941	0.274819	0.189879	0.14338
118.4	0.521134	0.402337	0.275674	0.189743	0.14372
118.6	0.521461	0.40211	0.276006	0.190101	0.143883
118.8	0.521613	0.40219	0.276206	0.190103	0.144261
119	0.521837	0.402516	0.276223	0.19036	0.144453
119.2	0.522066	0.402876	0.276428	0.190432	0.144741
119.4	0.52218	0.402999	0.276286	0.190492	0.14507
119.6	0.522429	0.403099	0.275757	0.190661	0.145352
119.8	0.522381	0.403503	0.275701	0.19074	0.1456
120	0.508667	0.374218	0.270839	0.203225	0.14214
120.2	0.507715	0.373188	0.270472	0.203139	0.141409
120.4	0.506173	0.371915	0.269893	0.202487	0.140841
120.6	0.504322	0.370413	0.269198	0.201718	0.140097
120.8	0.502808	0.368896	0.268512	0.20097	0.139161
121	0.500973	0.367321	0.267585	0.200259	0.138355
121.2	0.498928	0.365612	0.266509	0.199253	0.137509
121.4	0.496802	0.364103	0.264855	0.19811	0.136506
121.6	0.494807	0.362425	0.263537	0.196791	0.135781
121.8	0.492823	0.360947	0.262048	0.195778	0.135075
122	0.490767	0.359676	0.260381	0.194927	0.134539
122.2	0.488563	0.358534	0.259143	0.194507	0.134097
122.4	0.486632	0.357273	0.257992	0.194101	0.133416
122.6	0.484724	0.355979	0.256659	0.193569	0.132464
122.8	0.48285	0.35506	0.25552	0.192851	0.131748
123	0.481338	0.353982	0.254434	0.192034	0.131099
123.2	0.4798	0.352818	0.253956	0.190923	0.130135
123.4	0.478355	0.351274	0.253268	0.19045	0.129428
123.6	0.476754	0.350146	0.252452	0.189578	0.128683
123.8	0.475382	0.34896	0.25169	0.188945	0.128067
124	0.473875	0.348025	0.250955	0.188598	0.12794
124.2	0.472831	0.347502	0.25003	0.188523	0.127213
124.4	0.471106	0.34626	0.249518	0.187713	0.126759
124.6	0.469786	0.344874	0.249029	0.187541	0.126457
124.8	0.468988	0.343683	0.248375	0.18717	0.126255
125	0.467514	0.342778	0.247912	0.18669	0.125958
125.2	0.466246	0.341608	0.247467	0.186071	0.125771
125.4	0.465458	0.340507	0.246493	0.18545	0.125329
125.6	0.464554	0.339245	0.245902	0.18477	0.125182
125.8	0.463389	0.338473	0.245073	0.184147	0.124938
126	0.461867	0.33742	0.244311	0.183931	0.124629
126.2	0.460633	0.33665	0.243533	0.183645	0.124406
126.4	0.459609	0.335643	0.24277	0.182879	0.123874
126.6	0.458423	0.335001	0.241955	0.182344	0.123043
126.8	0.457414	0.33434	0.240751	0.181782	0.122788
127	0.456663	0.333438	0.240039	0.181204	0.12268
127.2	0.455129	0.332362	0.23925	0.180899	0.122143
127.4	0.454102	0.331482	0.237987	0.180412	0.121752
127.6	0.453067	0.330893	0.237171	0.179647	0.121529
127.8	0.45227	0.33031	0.236545	0.17926	0.121279
128	0.451207	0.329962	0.235795	0.178872	0.120849
128.2	0.450057	0.329228	0.234693	0.178676	0.120046
128.4	0.448653	0.328358	0.234287	0.178274	0.120011
128.6	0.447435	0.327878	0.233376	0.178343	0.119862
128.8	0.446209	0.327214	0.233121	0.178181	0.119297
129	0.444823	0.326845	0.232992	0.177837	0.118693
129.2	0.443867	0.325688	0.23274	0.177668	0.118398
129.4	0.4432	0.32489	0.231981	0.176838	0.117911
129.6	0.442102	0.324518	0.231122	0.175877	0.117465
129.8	0.440838	0.323978	0.23094	0.174899	0.117232
130	0.439666	0.323516	0.230503	0.174689	0.116903
130.2	0.438972	0.323289	0.230001	0.174019	0.116803
130.4	0.437961	0.322823	0.230282	0.173293	0.116086
130.6	0.437478	0.322354	0.22986	0.173094	0.115771
130.8	0.436409	0.321447	0.229221	0.172353	0.115415
131	0.4357	0.320627	0.228916	0.172133	0.115064
131.2	0.43473	0.319278	0.228579	0.172189	0.114912
131.4	0.434616	0.318496	0.227701	0.171566	0.115153
131.6	0.434075	0.31781	0.227565	0.171353	0.115218
131.8	0.433874	0.317243	0.227065	0.170946	0.115051
132	0.433429	0.317013	0.226635	0.17093	0.114776
132.2	0.432916	0.31607	0.226026	0.171328	0.115007
132.4	0.432163	0.315966	0.225829	0.171163	0.114931
132.6	0.431603	0.315209	0.224948	0.171391	0.114507
132.8	0.43105	0.31438	0.224911	0.1712	0.113915
133	0.430614	0.313948	0.224455	0.170692	0.113654
133.2	0.42982	0.313343	0.224313	0.170378	0.113436
133.4	0.428974	0.312852	0.223996	0.169846	0.112857
133.6	0.427953	0.312347	0.223899	0.169772	0.112559
133.8	0.427066	0.311876	0.223348	0.169878	0.112492
134	0.42635	0.311367	0.222702	0.170005	0.112036
134.2	0.425494	0.310623	0.222169	0.169751	0.112055
134.4	0.424844	0.310083	0.221976	0.169053	0.111677
134.6	0.424139	0.309454	0.22121	0.168823	0.11166
134.8	0.42335	0.308798	0.22074	0.168368	0.111138
135	0.422935	0.307972	0.220637	0.168499	0.11124
135.2	0.422581	0.307472	0.220673	0.168048	0.111581
135.4	0.422592	0.307389	0.220047	0.167149	0.111469
135.6	0.422344	0.307017	0.22038	0.166611	0.111291
135.8	0.422308	0.306721	0.220042	0.165967	0.111353
136	0.421757	0.306463	0.219743	0.165475	0.111353
136.2	0.421343	0.305717	0.219219	0.164971	0.111451
136.4	0.421036	0.305625	0.218926	0.164178	0.110756
136.6	0.420599	0.304719	0.217982	0.163673	0.110544
136.8	0.419813	0.30431	0.217916	0.16325	0.110178
137	0.419009	0.303896	0.217367	0.162998	0.110236
137.2	0.417887	0.303454	0.217127	0.162957	0.109646
137.4	0.41704	0.302968	0.216445	0.162845	0.108985
137.6	0.416276	0.302429	0.215577	0.163147	0.108586
137.8	0.415479	0.302147	0.21396	0.163068	0.108211
138	0.414875	0.301615	0.213328	0.163126	0.107702
138.2	0.414232	0.301376	0.2127	0.162994	0.107752
138.4	0.41402	0.30115	0.212642	0.162634	0.107302
138.6	0.41348	0.300933	0.212377	0.162791	0.107252
138.8	0.413116	0.300466	0.212568	0.162516	0.107111
139	0.412468	0.300139	0.212693	0.162223	0.106789
139.2	0.41205	0.300214	0.212484	0.161907	0.106648
139.4	0.411874	0.299496	0.212709	0.161473	0.106423
139.6	0.411613	0.298714	0.213029	0.161136	0.10636
139.8	0.41073	0.29828	0.212688	0.160474	0.10656
140	0.410291	0.297888	0.212328	0.160066	0.106453
140.2	0.410206	0.297378	0.212137	0.159639	0.10605
140.4	0.409503	0.297051	0.212305	0.159254	0.105675
140.6	0.408733	0.296281	0.212124	0.159061	0.105488
140.8	0.40797	0.29576	0.211944	0.158919	0.105447
141	0.407486	0.295529	0.211551	0.158421	0.105381
141.2	0.407001	0.29506	0.211273	0.158387	0.104615
141.4	0.406835	0.294733	0.210744	0.158047	0.104184
141.6	0.406379	0.294414	0.210455	0.157825	0.103915
141.8	0.406137	0.294166	0.210097	0.157812	0.104189
142	0.406139	0.293984	0.209881	0.157903	0.103806
142.2	0.405895	0.293682	0.209592	0.157665	0.103801
142.4	0.405552	0.293164	0.209227	0.157492	0.103741
142.6	0.404955	0.292689	0.208577	0.157526	0.104364
142.8	0.404225	0.292314	0.208262	0.15738	0.104173
143	0.403975	0.29207	0.207442	0.157284	0.103676
143.2	0.403686	0.291689	0.207077	0.157184	0.103855
143.4	0.403381	0.291072	0.206692	0.156885	0.103594
143.6	0.403068	0.290705	0.206281	0.156473	0.103514
143.8	0.402069	0.290323	0.205887	0.156203	0.103684
144	0.401943	0.290162	0.205616	0.155997	0.103489
144.2	0.40167	0.289978	0.205628	0.155593	0.102836
144.4	0.400704	0.289871	0.205566	0.1557	0.102239
144.6	0.400154	0.28933	0.205359	0.156095	0.102037
144.8	0.399734	0.289061	0.204796	0.156382	0.101615
145	0.399507	0.288536	0.204914	0.156415	0.101067
145.2	0.399302	0.287818	0.204867	0.156794	0.10084
145.4	0.399066	0.287515	0.204857	0.156418	0.100893
145.6	0.398652	0.287162	0.204786	0.15574	0.100996
145.8	0.398386	0.286569	0.204371	0.155891	0.101123
146	0.397968	0.28633	0.20366	0.155311	0.100964
146.2	0.397409	0.286689	0.203094	0.155011	0.1011
146.4	0.3968	0.286784	0.20285	0.154495	0.101079
146.6	0.396208	0.28682	0.202389	0.154167	0.101109
146.8	0.395772	0.287189	0.201927	0.1537	0.100458
147	0.39565	0.287116	0.201587	0.153263	0.099898
147.2	0.394933	0.286684	0.201253	0.152947	0.099892
147.4	0.39436	0.286133	0.200995	0.152229	0.099795
147.6	0.393904	0.285639	0.201179	0.152148	0.100016
147.8	0.393212	0.285097	0.201091	0.152027	0.100036
148	0.393036	0.284727	0.200882	0.151801	0.099932
148.2	0.392776	0.28414	0.200512	0.151819	0.099567
148.4	0.392521	0.283481	0.200527	0.152076	0.099591
148.6	0.392501	0.282963	0.200263	0.15209	0.099716
148.8	0.392249	0.28225	0.199833	0.151989	0.098934
149	0.39209	0.281595	0.199955	0.15185	0.099234
149.2	0.391642	0.281149	0.199604	0.151829	0.099503
149.4	0.391261	0.280557	0.199188	0.151441	0.099653
149.6	0.391069	0.279795	0.198626	0.151451	0.099328
149.8	0.390945	0.279445	0.198235	0.151714	0.099654
150	0.390773	0.279437	0.197996	0.151769	0.099801
150.2	0.390354	0.279749	0.198194	0.151826	0.09981
150.4	0.389612	0.279501	0.198489	0.15125	0.099492
150.6	0.388958	0.279646	0.198142	0.151126	0.099379
150.8	0.388419	0.279678	0.198183	0.150857	0.099287
151	0.387942	0.279268	0.198219	0.15034	0.099237
151.2	0.387459	0.278869	0.197881	0.149782	0.099182
151.4	0.386914	0.278742	0.198019	0.149172	0.098932
151.6	0.386422	0.278724	0.197906	0.14924	0.098709
151.8	0.386057	0.278143	0.197824	0.148745	0.098592
152	0.3862	0.277796	0.198211	0.148315	0.098388
152.2	0.386253	0.277419	0.198152	0.14796	0.098154
152.4	0.385998	0.277471	0.19814	0.147713	0.097822
152.6	0.38526	0.27774	0.197483	0.147117	0.097135
152.8	0.384625	0.277623	0.196996	0.14681	0.09658
153	0.384053	0.278035	0.196893	0.14691	0.096504
153.2	0.383767	0.277959	0.196419	0.146907	0.095633
153.4	0.38335	0.277543	0.196257	0.146753	0.095217
153.6	0.383513	0.2772	0.195849	0.147042	0.095
153.8	0.383366	0.277323	0.195864	0.147155	0.095412
154	0.382727	0.277187	0.19552	0.147534	0.095323
154.2	0.382287	0.277001	0.195283	0.14753	0.095267
154.4	0.381724	0.276624	0.195154	0.147638	0.094889
154.6	0.381218	0.276638	0.194508	0.147903	0.095182
154.8	0.381242	0.276211	0.194039	0.147635	0.095207
155	0.381013	0.275497	0.1937	0.147407	0.094992
155.2	0.380857	0.275097	0.193518	0.147215	0.094775
155.4	0.380643	0.274456	0.193055	0.147195	0.094749
155.6	0.38043	0.273495	0.192891	0.14684	0.09488
155.8	0.380342	0.272865	0.192864	0.146346	0.094775
156	0.380411	0.272425	0.192688	0.145975	0.094467
156.2	0.380309	0.271986	0.192214	0.145859	0.094318
156.4	0.379774	0.271923	0.192087	0.145499	0.094004
156.6	0.379567	0.271903	0.191979	0.144839	0.093587
156.8	0.379374	0.271557	0.192051	0.144495	0.093428
157	0.378831	0.271625	0.192517	0.144302	0.092991
157.2	0.378849	0.270933	0.192341	0.144073	0.092485
157.4	0.378238	0.270555	0.192475	0.143539	0.093055
157.6	0.378215	0.270408	0.191986	0.143608	0.093403
157.8	0.377354	0.270256	0.191762	0.143364	0.093413
158	0.376819	0.27033	0.19132	0.143042	0.093118
158.2	0.376762	0.27005	0.191033	0.142988	0.093087
158.4	0.376344	0.269815	0.190831	0.143121	0.093075
158.6	0.376102	0.269976	0.190745	0.142829	0.093002
158.8	0.376354	0.269802	0.190817	0.142767	0.092522
159	0.376114	0.269328	0.190679	0.14279	0.092396
159.2	0.375997	0.269425	0.190098	0.142734	0.092333
159.4	0.375809	0.268877	0.189464	0.143037	0.092096
159.6	0.375599	0.268419	0.189057	0.142804	0.092168
159.8	0.375272	0.268607	0.188408	0.142934	0.092125
160	0.375318	0.268151	0.188451	0.143029	0.092235
160.2	0.375287	0.268028	0.188223	0.143009	0.092224
160.4	0.374822	0.267755	0.188177	0.142632	0.091984
160.6	0.374746	0.267399	0.188334	0.142573	0.091705
160.8	0.37427	0.266926	0.188358	0.142698	0.091485
161	0.373965	0.266693	0.18823	0.142205	0.091507
161.2	0.373865	0.266307	0.187655	0.141596	0.091576
161.4	0.372955	0.266086	0.187309	0.140932	0.09201
161.6	0.372491	0.266096	0.186696	0.140418	0.091973
161.8	0.37206	0.265989	0.186839	0.139983	0.092029
162	0.371616	0.266102	0.187009	0.139511	0.091722
162.2	0.371286	0.265672	0.186378	0.139704	0.091677
162.4	0.370847	0.265733	0.18643	0.139529	0.091542
162.6	0.370714	0.265838	0.186757	0.139408	0.091189
162.8	0.370749	0.265519	0.186384	0.139416	0.090932
163	0.370663	0.26502	0.185868	0.139416	0.090989
163.2	0.370316	0.264824	0.185885	0.139576	0.090745
163.4	0.369994	0.26432	0.186049	0.139558	0.090735
163.6	0.369874	0.264013	0.185701	0.139179	0.090774
163.8	0.369452	0.264106	0.18578	0.138849	0.090995
164	0.369147	0.264125	0.186	0.138697	0.091156
164.2	0.368812	0.264205	0.185495	0.138402	0.090524
164.4	0.368849	0.264198	0.185703	0.13855	0.090148
164.6	0.368986	0.263944	0.185528	0.138911	0.08985
164.8	0.368671	0.263886	0.185392	0.138931	0.089676
165	0.368763	0.263704	0.185397	0.13841	0.089556
165.2	0.368605	0.263679	0.184947	0.13852	0.089359
165.4	0.368309	0.263835	0.184575	0.138609	0.089129
165.6	0.368195	0.263993	0.18449	0.138513	0.088922
165.8	0.368085	0.264372	0.184465	0.13861	0.08881
166	0.367543	0.264213	0.184068	0.138227	0.088225
166.2	0.367331	0.264236	0.183108	0.138441	0.088191
166.4	0.367339	0.264242	0.183574	0.13816	0.088346
166.6	0.367222	0.263881	0.183158	0.13826	0.088341
166.8	0.36696	0.262991	0.182513	0.138169	0.088547
167	0.366706	0.262445	0.182389	0.138276	0.088779
167.2	0.366196	0.262093	0.182452	0.138059	0.088696
167.4	0.365765	0.261359	0.18192	0.137599	0.089026
167.6	0.365821	0.260805	0.181596	0.137258	0.089026
167.8	0.365335	0.260666	0.181517	0.136768	0.089222
168	0.364652	0.260015	0.181236	0.136499	0.089134
168.2	0.364437	0.259495	0.181195	0.136152	0.08882
168.4	0.364317	0.259295	0.181075	0.13624	0.088771
168.6	0.363847	0.258486	0.180775	0.136469	0.088601
168.8	0.363222	0.258095	0.181139	0.136659	0.088432
169	0.363035	0.257627	0.181107	0.136748	0.087969
169.2	0.363018	0.257469	0.180861	0.136827	0.087449
169.4	0.362577	0.257692	0.180743	0.136495	0.087048
169.6	0.361871	0.257328	0.180707	0.135843	0.086613
169.8	0.361561	0.257586	0.180396	0.135509	0.086233
170	0.361446	0.257355	0.180024	0.135291	0.086007
170.2	0.361492	0.25739	0.179984	0.135237	0.08606
170.4	0.361341	0.257359	0.179853	0.134896	0.085964
170.6	0.36118	0.257012	0.179149	0.134986	0.085876
170.8	0.361218	0.256725	0.179054	0.134577	0.086042
171	0.361123	0.256687	0.178684	0.134333	0.085684
171.2	0.360771	0.256489	0.178659	0.134086	0.085474
171.4	0.360703	0.256233	0.178512	0.133845	0.085904
171.6	0.36045	0.256456	0.178355	0.133658	0.085553
171.8	0.360124	0.256318	0.178474	0.13333	0.085355
172	0.359387	0.255942	0.178279	0.133518	0.085095
172.2	0.359424	0.256096	0.178606	0.133863	0.085026
172.4	0.359252	0.256052	0.178444	0.134207	0.084808
172.6	0.358841	0.255612	0.178784	0.134895	0.084905
172.8	0.35876	0.255612	0.179089	0.135038	0.08497
173	0.358492	0.255728	0.179094	0.13527	0.084658
173.2	0.358487	0.255799	0.179165	0.134807	0.084776
173.4	0.358147	0.256118	0.178675	0.13464	0.085048
173.6	0.357938	0.255736	0.178523	0.134289	0.08476
173.8	0.357974	0.255851	0.177883	0.134653	0.084805
174	0.358292	0.255768	0.178007	0.134636	0.084933
174.2	0.358303	0.255799	0.177659	0.1343	0.08492
174.4	0.357967	0.255609	0.177057	0.134091	0.084914
174.6	0.358108	0.255041	0.1771	0.134016	0.085055
174.8	0.357756	0.254588	0.176704	0.133515	0.085174
175	0.357471	0.254032	0.175981	0.133587	0.084789
175.2	0.357201	0.253553	0.175996	0.133407	0.085237
175.4	0.356881	0.253091	0.175686	0.133698	0.085556
175.6	0.356749	0.252801	0.175326	0.133522	0.085319
175.8	0.357016	0.252238	0.175328	0.133557	0.084962
176	0.356566	0.252077	0.17526	0.133678	0.085126
176.2	0.356885	0.251945	0.175629	0.133109	0.08531
176.4	0.356673	0.251979	0.175345	0.132928	0.085325
176.6	0.356523	0.252026	0.17569	0.132744	0.085313
176.8	0.356694	0.252154	0.176077	0.132518	0.085084
177	0.356362	0.25221	0.175837	0.132658	0.084906
177.2	0.356492	0.252131	0.176025	0.132035	0.084635
177.4	0.35646	0.252178	0.176178	0.132273	0.084119
177.6	0.355926	0.251984	0.176277	0.13248	0.083437
177.8	0.355586	0.252216	0.176321	0.132576	0.082853
178	0.355304	0.252188	0.176396	0.132731	0.082394
178.2	0.35484	0.25195	0.175752	0.132761	0.082484
178.4	0.35465	0.251557	0.175959	0.133191	0.082372
178.6	0.3544	0.2511	0.175911	0.133097	0.082105
178.8	0.353886	0.25068	0.175689	0.133111	0.081818
179	0.353572	0.250305	0.17539	0.133251	0.081498
179.2	0.353208	0.249825	0.175021	0.133335	0.08179
179.4	0.353031	0.249682	0.174654	0.133558	0.08201
179.6	0.353357	0.249804	0.17436	0.133162	0.082222
179.8	0.353323	0.249526	0.17432	0.132882	0.082596
180	0.352851	0.249618	0.174219	0.132419	0.083282
180.2	0.352806	0.249276	0.174018	0.132028	0.083574
180.4	0.352607	0.249194	0.173956	0.131879	0.083846
180.6	0.352603	0.248989	0.17441	0.131712	0.083811
180.8	0.352382	0.248707	0.174383	0.131561	0.083912
181	0.351826	0.248306	0.173803	0.13122	0.083534
181.2	0.351676	0.248292	0.173479	0.130603	0.083484
181.4	0.351193	0.248337	0.173403	0.130906	0.083153
181.6	0.350581	0.24835	0.17301	0.130798	0.082874
181.8	0.350744	0.24845	0.172799	0.130541	0.082887
182	0.350607	0.248245	0.172428	0.130589	0.08291
182.2	0.350354	0.248116	0.172151	0.130177	0.082994
182.4	0.350448	0.248259	0.172223	0.129744	0.082551
182.6	0.350051	0.248203	0.172064	0.129362	0.082566
182.8	0.349499	0.248109	0.171979	0.128958	0.082556
183	0.349421	0.247717	0.171415	0.128659	0.082597
183.2	0.349381	0.247535	0.17094	0.128556	0.082733
183.4	0.349483	0.247682	0.171041	0.128381	0.082907
183.6	0.349771	0.247592	0.170696	0.128313	0.082783
183.8	0.349613	0.247464	0.170688	0.127882	0.083117
184	0.34926	0.247617	0.170694	0.127838	0.082876
184.2	0.349148	0.247482	0.171003	0.128116	0.082826
184.4	0.349013	0.247307	0.171017	0.128251	0.082454
184.6	0.348599	0.247186	0.171022	0.1285	0.081973
184.8	0.348128	0.246999	0.170585	0.128656	0.081655
185	0.348161	0.246668	0.170444	0.128861	0.080918
185.2	0.348171	0.24655	0.170234	0.129242	0.080973
185.4	0.347842	0.246385	0.170673	0.129638	0.080599
185.6	0.347705	0.246262	0.170388	0.129458	0.080411
185.8	0.347847	0.246328	0.170415	0.129473	0.080156
186	0.347414	0.245943	0.170637	0.12965	0.079806
186.2	0.34695	0.245855	0.17041	0.129378	0.079507
186.4	0.346723	0.245348	0.170616	0.129331	0.079624
186.6	0.346224	0.244983	0.170283	0.129298	0.080329
186.8	0.345976	0.244471	0.170173	0.1289	0.080584
187	0.346052	0.244169	0.170133	0.129008	0.080883
187.2	0.34578	0.244131	0.169663	0.128788	0.081069
187.4	0.345758	0.244027	0.169548	0.128191	0.08168
187.6	0.345495	0.243858	0.169004	0.1277	0.082043
187.8	0.345432	0.243903	0.169413	0.127268	0.08259
188	0.345072	0.243801	0.169717	0.127197	0.082687
188.2	0.345276	0.243658	0.169667	0.127454	0.082789
188.4	0.345402	0.243573	0.169669	0.127488	0.082717
188.6	0.345351	0.243753	0.169808	0.127316	0.082428
188.8	0.345633	0.244229	0.169836	0.127241	0.082071
189	0.345674	0.24406	0.17	0.127124	0.082095
189.2	0.345679	0.244005	0.169642	0.126892	0.081922
189.4	0.345265	0.244086	0.169808	0.126892	0.081493
189.6	0.344968	0.244538	0.169712	0.127002	0.08092
189.8	0.344567	0.244798	0.170019	0.127267	0.080355
190	0.34416	0.244789	0.17004	0.127132	0.080096
190.2	0.344004	0.244753	0.169363	0.126649	0.079692
190.4	0.344078	0.244473	0.169183	0.126678	0.079683
190.6	0.344135	0.244448	0.168852	0.126522	0.079455
190.8	0.344303	0.24441	0.168679	0.126418	0.079169
191	0.344269	0.244275	0.168423	0.126377	0.079139
191.2	0.344243	0.244167	0.167853	0.125875	0.07903
191.4	0.34424	0.244075	0.167508	0.125641	0.079399
191.6	0.344075	0.243808	0.16726	0.125753	0.079536
191.8	0.344634	0.243603	0.167236	0.125764	0.079813
192	0.344313	0.243141	0.167089	0.126325	0.07998
192.2	0.34449	0.243005	0.166954	0.126734	0.079972
192.4	0.344109	0.242591	0.166734	0.127051	0.079851
192.6	0.343288	0.242231	0.166681	0.127156	0.079767
192.8	0.342881	0.242113	0.166582	0.127346	0.079723
193	0.34254	0.24158	0.16643	0.127581	0.080114
193.2	0.342234	0.241487	0.166064	0.127597	0.079761
193.4	0.341518	0.241349	0.166655	0.127284	0.079926
193.6	0.341241	0.241398	0.166637	0.127103	0.080179
193.8	0.341297	0.241457	0.166352	0.126695	0.08018
194	0.341023	0.241516	0.165849	0.125724	0.079955
194.2	0.340784	0.241327	0.165249	0.125646	0.079721
194.4	0.340662	0.241485	0.165267	0.125282	0.079488
194.6	0.340313	0.241609	0.165091	0.125002	0.079357
194.8	0.340189	0.241927	0.164619	0.125018	0.079096
195	0.34003	0.241849	0.164656	0.124932	0.079249
195.2	0.339855	0.242	0.164371	0.124657	0.079119
195.4	0.339661	0.241772	0.163887	0.124695	0.079223
195.6	0.339443	0.241329	0.163515	0.124775	0.079336
195.8	0.339856	0.240752	0.16334	0.125059	0.079277
196	0.339416	0.240308	0.163085	0.125072	0.079291
196.2	0.339604	0.24002	0.16325	0.124332	0.079255
196.4	0.339602	0.239398	0.163596	0.12424	0.079238
196.6	0.339417	0.239217	0.163972	0.123984	0.079394
196.8	0.339678	0.239109	0.164045	0.12398	0.079275
197	0.339908	0.23922	0.164288	0.123988	0.079047
197.2	0.339702	0.239217	0.16433	0.123499	0.078975
197.4	0.339737	0.239066	0.164773	0.123258	0.079152
197.6	0.34029	0.238894	0.165142	0.123736	0.078772
197.8	0.340235	0.239003	0.164614	0.123802	0.078617
198	0.339455	0.238822	0.16485	0.123732	0.077941
198.2	0.339055	0.238531	0.164996	0.123905	0.077733
198.4	0.338927	0.238378	0.165144	0.124026	0.078072
198.6	0.338536	0.238542	0.165142	0.124457	0.078197
198.8	0.338156	0.238357	0.164778	0.124628	0.078021
199	0.337771	0.238271	0.164487	0.12467	0.078218
199.2	0.337352	0.23791	0.164032	0.124926	0.078424
199.4	0.336954	0.237786	0.163451	0.124764	0.078613
199.6	0.336392	0.237332	0.163092	0.124744	0.078919
199.8	0.336555	0.237027	0.162938	0.124569	0.079038
200	0.33617	0.23675	0.162716	0.123756	0.079234
200.2	0.33593	0.236335	0.162697	0.12361	0.079612
200.4	0.335753	0.235979	0.162464	0.123517	0.079928
200.6	0.33551	0.235917	0.162281	0.123407	0.080234
200.8	0.335285	0.235974	0.162281	0.123057	0.080466
201	0.335145	0.236053	0.162319	0.122676	0.08034
201.2	0.335048	0.2362	0.162229	0.122467	0.080531
201.4	0.33525	0.236237	0.162903	0.122288	0.080287
201.6	0.335507	0.236029	0.16344	0.122139	0.079665
201.8	0.335326	0.236068	0.163228	0.121782	0.079411
202	0.335301	0.23602	0.163622	0.12141	0.078668
202.2	0.335455	0.235881	0.16352	0.120981	0.078363
202.4	0.335474	0.235722	0.163619	0.121218	0.078254
202.6	0.33559	0.23582	0.163139	0.121068	0.077746
202.8	0.335632	0.235685	0.162231	0.121487	0.077162
203	0.335752	0.23566	0.16198	0.122176	0.077115
203.2	0.335524	0.235359	0.161623	0.122266	0.077283
203.4	0.335342	0.235299	0.161428	0.1221	0.077071
203.6	0.334863	0.234664	0.161221	0.122545	0.077
203.8	0.334982	0.234332	0.161201	0.122498	0.076919
204	0.334741	0.233989	0.161026	0.122598	0.07699
204.2	0.334373	0.23392	0.160505	0.122686	0.07755
204.4	0.334348	0.233734	0.160581	0.122808	0.07776
204.6	0.333926	0.234099	0.16045	0.122526	0.07836
204.8	0.33366	0.234378	0.160621	0.122417	0.078389
205	0.33346	0.234623	0.160428	0.122146	0.07806
205.2	0.333113	0.234788	0.160802	0.121961	0.078017
205.4	0.332957	0.234737	0.161194	0.121609	0.077663
205.6	0.332701	0.23473	0.161418	0.12132	0.077387
205.8	0.332659	0.234831	0.161315	0.120588	0.07718
206	0.332184	0.234773	0.161039	0.120131	0.077055
206.2	0.331989	0.234374	0.16066	0.119634	0.07669
206.4	0.331941	0.234214	0.160273	0.119823	0.076566
206.6	0.332031	0.234142	0.159463	0.120222	0.076515
206.8	0.331977	0.234016	0.159189	0.121012	0.076336
207	0.331563	0.233828	0.159496	0.121124	0.07658
207.2	0.331473	0.2338	0.158959	0.121309	0.076792
207.4	0.331361	0.233585	0.158985	0.121236	0.076678
207.6	0.331277	0.233114	0.159059	0.121377	0.076623
207.8	0.331719	0.233013	0.159288	0.12133	0.076763
208	0.331568	0.23298	0.159139	0.121049	0.076476
208.2	0.331542	0.233023	0.159185	0.121105	0.076758
208.4	0.331556	0.232848	0.159276	0.121258	0.076393
208.6	0.331217	0.233163	0.158984	0.120902	0.076342
208.8	0.331419	0.233181	0.158957	0.12101	0.075668
209	0.331347	0.23304	0.158914	0.120665	0.075216
209.2	0.331221	0.232672	0.159138	0.120825	0.075273
209.4	0.331265	0.232752	0.158793	0.120782	0.074914
209.6	0.331237	0.232942	0.15905	0.120458	0.074665
209.8	0.331048	0.232823	0.158858	0.120361	0.074677
210	0.331024	0.232604	0.158302	0.120482	0.074746
210.2	0.33111	0.232396	0.158358	0.120572	0.074587
210.4	0.331466	0.232458	0.158037	0.120576	0.074777
210.6	0.33113	0.232378	0.158343	0.121078	0.074777
210.8	0.33059	0.232139	0.158247	0.121031	0.075154
211	0.329732	0.231911	0.157984	0.120637	0.075607
211.2	0.329651	0.231481	0.157515	0.120596	0.075917
211.4	0.329058	0.231009	0.157662	0.120189	0.075845
211.6	0.328654	0.230672	0.158236	0.120008	0.07608
211.8	0.328343	0.230702	0.158235	0.119395	0.076546
212	0.328245	0.230533	0.158133	0.118665	0.07645
212.2	0.328259	0.23071	0.15826	0.11874	0.076747
212.4	0.328025	0.230612	0.158003	0.118684	0.076407
212.6	0.327798	0.230801	0.157558	0.118737	0.075932
212.8	0.328111	0.230785	0.157322	0.11883	0.075598
213	0.328003	0.230769	0.157679	0.118955	0.075295
213.2	0.327919	0.230734	0.158022	0.119058	0.075227
213.4	0.32784	0.231103	0.157941	0.11922	0.074772
213.6	0.327503	0.230977	0.158435	0.119536	0.074419
213.8	0.327268	0.230723	0.158012	0.119403	0.074399
214	0.327713	0.230738	0.157985	0.119212	0.074246
214.2	0.327732	0.230867	0.158026	0.118996	0.074074
214.4	0.327983	0.231259	0.157529	0.118791	0.074117
214.6	0.32744	0.231153	0.158067	0.118624	0.074223
214.8	0.326724	0.230949	0.157563	0.118117	0.074429
215	0.326351	0.230667	0.157258	0.117654	0.074451
215.2	0.326178	0.230397	0.157234	0.117583	0.074287
215.4	0.325742	0.230541	0.15722	0.117568	0.074312
215.6	0.325602	0.230404	0.157229	0.117239	0.074659
215.8	0.325624	0.23038	0.156506	0.117238	0.074853
216	0.325931	0.230227	0.156207	0.117657	0.074668
216.2	0.325667	0.230072	0.155993	0.11795	0.074733
216.4	0.325506	0.229868	0.155534	0.11859	0.074534
216.6	0.32569	0.22959	0.155553	0.118788	0.074306
216.8	0.32587	0.22939	0.155512	0.118788	0.074411
217	0.325448	0.229136	0.156024	0.11866	0.074444
217.2	0.325128	0.2287	0.15569	0.118395	0.07448
217.4	0.325275	0.228618	0.155391	0.11827	0.074257
217.6	0.324791	0.228421	0.155402	0.117813	0.074191
217.8	0.324903	0.228444	0.154973	0.117399	0.074136
218	0.324813	0.228614	0.155242	0.117502	0.074022
218.2	0.325069	0.228571	0.155037	0.11759	0.07418
218.4	0.324823	0.228571	0.155585	0.117533	0.074232
218.6	0.324714	0.227896	0.156107	0.117154	0.074022
218.8	0.324425	0.227844	0.155939	0.11715	0.073756
219	0.324554	0.227303	0.155685	0.117247	0.073888
219.2	0.324652	0.227082	0.155932	0.117571	0.073707
219.4	0.324822	0.227021	0.155939	0.117515	0.073606
219.6	0.324914	0.226732	0.155965	0.117481	0.073383
219.8	0.32509	0.226681	0.155747	0.11748	0.073216
220	0.325434	0.226507	0.155405	0.117156	0.073434
220.2	0.325423	0.226665	0.155087	0.1167	0.073726
220.4	0.325529	0.226914	0.154641	0.116545	0.07326
220.6	0.325907	0.226755	0.154627	0.116374	0.073259
220.8	0.325289	0.22671	0.154094	0.11616	0.073227
221	0.324995	0.226397	0.154115	0.116088	0.073619
221.2	0.324911	0.226346	0.153579	0.11596	0.073623
221.4	0.324811	0.226792	0.153984	0.116104	0.073663
221.6	0.32421	0.227	0.154261	0.115858	0.073523
221.8	0.323751	0.227032	0.154225	0.115726	0.073459
222	0.323659	0.226793	0.154937	0.115553	0.073714
222.2	0.323685	0.226506	0.155191	0.115507	0.073887
222.4	0.322887	0.226436	0.155331	0.115387	0.073514
222.6	0.322891	0.226187	0.155508	0.115469	0.07336
222.8	0.322703	0.226081	0.155437	0.115484	0.073298
223	0.322695	0.225537	0.155293	0.116003	0.073275
223.2	0.323074	0.225301	0.155494	0.116222	0.072671
223.4	0.323111	0.225079	0.155317	0.116023	0.072458
223.6	0.323388	0.224836	0.155438	0.116104	0.072117
223.8	0.323656	0.224528	0.155075	0.116119	0.072369
224	0.323913	0.224548	0.154227	0.116026	0.07256
224.2	0.323675	0.224744	0.154171	0.115958	0.072384
224.4	0.323856	0.224556	0.154282	0.115844	0.071755
224.6	0.323717	0.224634	0.154571	0.116142	0.071797
224.8	0.322902	0.224657	0.154411	0.116186	0.072046
225	0.322985	0.224403	0.154273	0.116386	0.072176
225.2	0.322881	0.224571	0.154508	0.116177	0.071987
225.4	0.322485	0.224969	0.15485	0.116191	0.072099
225.6	0.322269	0.225156	0.155363	0.115815	0.071715
225.8	0.321913	0.225233	0.155352	0.115617	0.071676
226	0.322223	0.22503	0.155658	0.115479	0.07204
226.2	0.321763	0.225237	0.155006	0.115638	0.071908
226.4	0.32142	0.225427	0.154405	0.11585	0.071237
226.6	0.321468	0.225299	0.153907	0.115513	0.07091
226.8	0.321398	0.225109	0.15314	0.115402	0.070846
227	0.321511	0.224824	0.152838	0.115608	0.071087
227.2	0.32163	0.224498	0.152775	0.115613	0.071002
227.4	0.321378	0.224601	0.152633	0.115584	0.071341
227.6	0.321502	0.224412	0.15289	0.115659	0.071521
227.8	0.321133	0.224256	0.152794	0.115748	0.071474
228	0.320945	0.224241	0.152434	0.115166	0.071417
228.2	0.320985	0.224255	0.153244	0.114482	0.071363
228.4	0.321202	0.224289	0.153666	0.114195	0.071025
228.6	0.320944	0.22455	0.153777	0.114086	0.071094
228.8	0.32064	0.224483	0.153737	0.11406	0.071219
229	0.320507	0.223841	0.153645	0.114422	0.070983
229.2	0.32032	0.223749	0.153798	0.114312	0.071071
229.4	0.319942	0.223761	0.15393	0.114747	0.070753
229.6	0.319853	0.223785	0.154055	0.115113	0.070081
229.8	0.319497	0.223545	0.153794	0.115557	0.070108
230	0.319711	0.223221	0.153724	0.115667	0.070299
230.2	0.319338	0.223212	0.153343	0.115685	0.070121
230.4	0.319281	0.223198	0.153095	0.115165	0.069739
230.6	0.319433	0.222707	0.152762	0.114767	0.069908
230.8	0.319667	0.222657	0.152678	0.114554	0.070215
231	0.319877	0.222434	0.152861	0.1146	0.070552
231.2	0.319564	0.222569	0.15289	0.114464	0.070357
231.4	0.319677	0.222615	0.152575	0.114221	0.070454
231.6	0.319711	0.22215	0.15266	0.114227	0.069892
231.8	0.319672	0.221781	0.152694	0.114015	0.069419
232	0.319685	0.221677	0.152555	0.113284	0.069798
232.2	0.319811	0.221666	0.152895	0.112963	0.069972
232.4	0.319645	0.221871	0.153015	0.112934	0.069759
232.6	0.31954	0.221911	0.152643	0.112722	0.069987
232.8	0.319214	0.221534	0.15253	0.112623	0.070062
233	0.318809	0.221167	0.151699	0.112377	0.069627
233.2	0.318779	0.221348	0.151508	0.112043	0.069457
233.4	0.318544	0.221682	0.151364	0.112192	0.068864
233.6	0.318212	0.221772	0.151205	0.112395	0.068727
233.8	0.317684	0.221386	0.151151	0.112816	0.069268
234	0.317808	0.221258	0.151309	0.112464	0.069603
234.2	0.317416	0.221267	0.151206	0.112474	0.069881
234.4	0.317579	0.2214	0.1511	0.112449	0.069899
234.6	0.317688	0.220881	0.150388	0.112805	0.069995
234.8	0.317676	0.22133	0.150144	0.112792	0.070097
235	0.317332	0.221272	0.14995	0.113208	0.070054
235.2	0.317437	0.221489	0.149224	0.112782	0.06977
235.4	0.317699	0.221218	0.149248	0.113173	0.069779
235.6	0.317449	0.220784	0.149418	0.113798	0.069565
235.8	0.317289	0.220528	0.149962	0.113907	0.069963
236	0.317122	0.220357	0.149993	0.113514	0.070207
236.2	0.31688	0.220422	0.149821	0.113473	0.070518
236.4	0.316837	0.220491	0.150005	0.112936	0.070568
236.6	0.316746	0.220585	0.149305	0.112321	0.070621
236.8	0.31638	0.220466	0.149275	0.111589	0.070015
237	0.315942	0.220564	0.14909	0.111109	0.069335
237.2	0.315807	0.220719	0.149169	0.11091	0.069208
237.4	0.315463	0.220854	0.149084	0.110934	0.068731
237.6	0.315182	0.220672	0.149299	0.110977	0.06875
237.8	0.314944	0.220479	0.149453	0.111217	0.069012
238	0.315028	0.220565	0.149576	0.111068	0.068995
238.2	0.314956	0.220634	0.149449	0.111411	0.068885
238.4	0.315195	0.220682	0.149211	0.111567	0.068838
238.6	0.315181	0.220477	0.148834	0.111797	0.0689
238.8	0.315187	0.220759	0.14889	0.11209	0.068892
239	0.315295	0.220554	0.148695	0.112491	0.068796
239.2	0.31579	0.220472	0.14854	0.112845	0.068947
239.4	0.315813	0.220177	0.149045	0.113812	0.069198
239.6	0.315871	0.219843	0.149026	0.114421	0.06935
239.8	0.316079	0.219665	0.149116	0.114707	0.069511

## Sheet: Figure 1D
	MAb362 IgA v. SARS-CoV RBD
Time, s	1000 nM	500 nM	250 nM	125 nM	62.5 nM
0	0	0	0	0	0
0.2	0.005645	0.003254	0.002277	0.000449	0.000741
0.4	0.012069	0.007365	0.004602	0.001222	0.001529
0.6	0.019069	0.011957	0.00742	0.002001	0.002242
0.8	0.02637	0.016944	0.010664	0.003009	0.003099
1	0.033878	0.022287	0.01375	0.004255	0.00416
1.2	0.041516	0.02769	0.017187	0.006126	0.005163
1.4	0.049262	0.032894	0.020816	0.008217	0.006355
1.6	0.056033	0.038247	0.024241	0.010793	0.007409
1.8	0.062264	0.043336	0.02799	0.013386	0.008393
2	0.067452	0.047742	0.031795	0.015941	0.009275
2.2	0.071789	0.051635	0.035018	0.018685	0.009779
2.4	0.074898	0.054718	0.037985	0.020967	0.010302
2.6	0.077849	0.057979	0.040611	0.022753	0.011321
2.8	0.080494	0.061082	0.042806	0.02463	0.011813
3	0.083502	0.064061	0.045109	0.02603	0.011814
3.2	0.08577	0.066481	0.047013	0.027285	0.012413
3.4	0.088078	0.068437	0.049084	0.028473	0.013088
3.6	0.090523	0.070903	0.051219	0.030086	0.013582
3.8	0.092519	0.072999	0.052885	0.031338	0.014637
4	0.09452	0.074824	0.054974	0.032467	0.015423
4.2	0.096256	0.076166	0.05682	0.033743	0.015846
4.4	0.097821	0.078104	0.058042	0.034775	0.016481
4.6	0.099514	0.079926	0.05945	0.03536	0.017429
4.8	0.101341	0.08136	0.060744	0.036189	0.018387
5	0.103118	0.082861	0.06189	0.037441	0.019127
5.2	0.104575	0.083901	0.062961	0.038426	0.019671
5.4	0.106212	0.085095	0.064181	0.039648	0.020717
5.6	0.107424	0.086616	0.06543	0.04069	0.021338
5.8	0.108759	0.087726	0.066855	0.041633	0.021949
6	0.109799	0.088836	0.068142	0.042586	0.022875
6.2	0.110903	0.089929	0.068968	0.04383	0.023348
6.4	0.111794	0.091499	0.069832	0.044575	0.024391
6.6	0.112767	0.093051	0.070878	0.045292	0.024842
6.8	0.113893	0.094396	0.071864	0.046213	0.025147
7	0.114867	0.095664	0.072598	0.046887	0.025452
7.2	0.115478	0.096405	0.073533	0.047491	0.026424
7.4	0.116074	0.097282	0.074652	0.048152	0.027384
7.6	0.116723	0.09843	0.075646	0.049108	0.027626
7.8	0.117371	0.099159	0.076506	0.04989	0.02847
8	0.118055	0.100036	0.077574	0.050958	0.029132
8.2	0.118687	0.100686	0.078398	0.051973	0.029616
8.4	0.119296	0.101637	0.07929	0.052897	0.030289
8.6	0.120362	0.102636	0.080065	0.053329	0.031266
8.8	0.121659	0.103234	0.081111	0.054129	0.031878
9	0.122477	0.103925	0.082131	0.055125	0.032296
9.2	0.123308	0.104347	0.082904	0.055437	0.032738
9.4	0.124368	0.105012	0.083945	0.056463	0.033583
9.6	0.12573	0.105602	0.084739	0.057086	0.033951
9.8	0.126593	0.105768	0.084881	0.058061	0.034416
10	0.127682	0.10619	0.085511	0.058955	0.035081
10.2	0.128739	0.10673	0.08595	0.05958	0.035512
10.4	0.129904	0.107502	0.086347	0.059905	0.036166
10.6	0.131023	0.108135	0.08696	0.060546	0.036366
10.8	0.132039	0.108995	0.087299	0.060989	0.036599
11	0.132809	0.10988	0.08785	0.061422	0.036923
11.2	0.133172	0.110232	0.088465	0.061755	0.037584
11.4	0.133622	0.110927	0.088991	0.062167	0.037768
11.6	0.134206	0.111766	0.089732	0.062662	0.038029
11.8	0.13463	0.112473	0.089986	0.063645	0.038703
12	0.134754	0.113533	0.090439	0.064389	0.039351
12.2	0.135081	0.114156	0.091277	0.064637	0.039613
12.4	0.134894	0.114912	0.091818	0.06543	0.040135
12.6	0.135347	0.115596	0.092261	0.065521	0.040855
12.8	0.135799	0.116349	0.09268	0.066368	0.04146
13	0.135839	0.116826	0.09326	0.066826	0.041765
13.2	0.135972	0.117398	0.09379	0.067149	0.042234
13.4	0.136405	0.117903	0.094095	0.067749	0.042745
13.6	0.137546	0.118204	0.094139	0.068132	0.042807
13.8	0.138176	0.118488	0.094209	0.068584	0.042957
14	0.139193	0.11897	0.095022	0.06883	0.043398
14.2	0.139926	0.11966	0.095263	0.068887	0.04378
14.4	0.140734	0.120183	0.095505	0.069318	0.043857
14.6	0.141419	0.120746	0.096098	0.069442	0.043901
14.8	0.142046	0.121566	0.09695	0.069811	0.04365
15	0.14239	0.121985	0.097925	0.070281	0.044147
15.2	0.142675	0.122349	0.098371	0.071134	0.04424
15.4	0.142845	0.123159	0.099143	0.071637	0.044459
15.6	0.142967	0.123733	0.099603	0.072217	0.044609
15.8	0.142999	0.124367	0.099753	0.072762	0.04467
16	0.143047	0.125174	0.100503	0.072818	0.044918
16.2	0.143282	0.125485	0.101141	0.07261	0.045287
16.4	0.143343	0.126139	0.101336	0.073404	0.045568
16.6	0.144038	0.12662	0.101751	0.07357	0.046128
16.8	0.144689	0.127284	0.101766	0.074101	0.046561
17	0.144865	0.127418	0.102382	0.074594	0.046867
17.2	0.14538	0.127728	0.102792	0.075159	0.047348
17.4	0.146178	0.127574	0.103212	0.075318	0.047516
17.6	0.147033	0.127539	0.103162	0.075321	0.047329
17.8	0.147718	0.127768	0.103471	0.075714	0.047513
18	0.148571	0.128143	0.103635	0.075914	0.048204
18.2	0.149008	0.128437	0.103424	0.076352	0.048327
18.4	0.149534	0.128737	0.103696	0.076766	0.048529
18.6	0.149619	0.129191	0.10471	0.076865	0.048821
18.8	0.14986	0.129805	0.10525	0.077895	0.049206
19	0.149862	0.130052	0.105819	0.078066	0.049644
19.2	0.150064	0.130463	0.105918	0.078129	0.049557
19.4	0.150089	0.13075	0.106532	0.077906	0.049776
19.6	0.150481	0.130908	0.106629	0.077603	0.049609
19.8	0.150719	0.131334	0.107105	0.077145	0.049523
20	0.1507	0.13185	0.107835	0.077118	0.049557
20.2	0.15094	0.132064	0.107888	0.077502	0.05001
20.4	0.151332	0.132315	0.10847	0.077857	0.049643
20.6	0.151592	0.132287	0.109317	0.077993	0.049979
20.8	0.151715	0.132339	0.109691	0.078641	0.050202
21	0.151814	0.132436	0.11031	0.079248	0.049915
21.2	0.152417	0.132617	0.110688	0.079311	0.049895
21.4	0.152545	0.132371	0.11082	0.07968	0.049823
21.6	0.152918	0.132941	0.110755	0.080593	0.049761
21.8	0.153162	0.133222	0.110974	0.081383	0.050405
22	0.153371	0.133824	0.1108	0.081952	0.051303
22.2	0.153513	0.134199	0.110918	0.082886	0.051557
22.4	0.153939	0.13496	0.111183	0.083472	0.052158
22.6	0.154223	0.1356	0.111366	0.083904	0.052641
22.8	0.154552	0.135904	0.111148	0.084217	0.052972
23	0.155211	0.136365	0.111103	0.084086	0.052967
23.2	0.155749	0.136317	0.111026	0.083867	0.053064
23.4	0.156343	0.136709	0.11137	0.08391	0.053344
23.6	0.15685	0.137113	0.111598	0.083983	0.053233
23.8	0.157068	0.137464	0.111923	0.083872	0.053241
24	0.157512	0.137575	0.112242	0.084517	0.053624
24.2	0.158081	0.137555	0.112233	0.084525	0.053945
24.4	0.158254	0.137989	0.11289	0.084705	0.053913
24.6	0.158664	0.138394	0.113536	0.084881	0.054518
24.8	0.15885	0.138726	0.113984	0.085371	0.054718
25	0.159635	0.1391	0.114353	0.085799	0.054496
25.2	0.159772	0.139098	0.114654	0.086046	0.055093
25.4	0.16003	0.139348	0.114916	0.0865	0.055575
25.6	0.160327	0.140112	0.115539	0.08701	0.055831
25.8	0.160337	0.140111	0.1156	0.086918	0.056194
26	0.160549	0.140775	0.11528	0.087	0.056683
26.2	0.16083	0.141094	0.115644	0.087277	0.056909
26.4	0.161078	0.141587	0.115951	0.08737	0.056849
26.6	0.161044	0.141463	0.115915	0.087418	0.057163
26.8	0.161233	0.141645	0.115808	0.087353	0.057183
27	0.161704	0.142001	0.116066	0.087624	0.056986
27.2	0.161726	0.141908	0.116595	0.087455	0.056978
27.4	0.161813	0.14223	0.117102	0.087528	0.057528
27.6	0.162212	0.14227	0.117422	0.087919	0.057702
27.8	0.162558	0.142325	0.11771	0.087604	0.058279
28	0.162717	0.142431	0.117832	0.087741	0.0586
28.2	0.163019	0.142903	0.118102	0.087863	0.05902
28.4	0.163421	0.143211	0.118329	0.088246	0.059034
28.6	0.163866	0.143096	0.119049	0.088092	0.059055
28.8	0.163985	0.143031	0.11927	0.088415	0.05919
29	0.164419	0.143271	0.119053	0.08871	0.059349
29.2	0.164509	0.143557	0.119413	0.088756	0.059521
29.4	0.165233	0.144226	0.119467	0.089396	0.05964
29.6	0.165529	0.144746	0.119467	0.090379	0.059181
29.8	0.166005	0.144542	0.119417	0.090771	0.058949
30	0.166283	0.144948	0.119135	0.091088	0.059083
30.2	0.166821	0.145269	0.120113	0.091718	0.059024
30.4	0.167073	0.145518	0.120517	0.092006	0.058873
30.6	0.16711	0.145653	0.120643	0.092124	0.059515
30.8	0.167444	0.146315	0.121142	0.092623	0.059328
31	0.167506	0.146644	0.122022	0.092998	0.059318
31.2	0.167403	0.146449	0.122322	0.093437	0.059641
31.4	0.167422	0.146269	0.122628	0.093649	0.060174
31.6	0.167723	0.146217	0.122832	0.094029	0.060145
31.8	0.167756	0.146364	0.123237	0.093909	0.060448
32	0.167735	0.14649	0.122986	0.094022	0.060469
32.2	0.168139	0.146576	0.12307	0.094285	0.060715
32.4	0.168192	0.146602	0.122774	0.094126	0.060237
32.6	0.167982	0.146665	0.122598	0.09387	0.060866
32.8	0.168286	0.147031	0.122468	0.093855	0.06109
33	0.168594	0.147498	0.122274	0.093992	0.060932
33.2	0.169216	0.147673	0.122334	0.094349	0.061046
33.4	0.170133	0.147791	0.122098	0.094343	0.06119
33.6	0.170511	0.148078	0.121806	0.094636	0.061338
33.8	0.170926	0.148178	0.121702	0.094433	0.061554
34	0.170851	0.148738	0.121566	0.094383	0.061933
34.2	0.171225	0.149159	0.122326	0.094397	0.062126
34.4	0.171416	0.149625	0.122581	0.094474	0.062274
34.6	0.171416	0.150183	0.123143	0.09475	0.062691
34.8	0.171621	0.150654	0.1237	0.095437	0.06258
35	0.171655	0.150547	0.124211	0.095584	0.062496
35.2	0.171654	0.150325	0.124728	0.096074	0.062123
35.4	0.171718	0.150509	0.125405	0.09617	0.062281
35.6	0.171961	0.15081	0.125955	0.096451	0.062452
35.8	0.17217	0.151054	0.126185	0.096449	0.062519
36	0.17241	0.151094	0.126165	0.096628	0.062341
36.2	0.172371	0.151044	0.126589	0.097089	0.062325
36.4	0.17231	0.151275	0.126545	0.097417	0.062069
36.6	0.172253	0.151385	0.126696	0.09761	0.062491
36.8	0.172755	0.151598	0.127112	0.098009	0.062531
37	0.173087	0.151758	0.127061	0.098434	0.062758
37.2	0.173853	0.151786	0.127193	0.09849	0.063425
37.4	0.174176	0.152004	0.127216	0.098294	0.063874
37.6	0.174136	0.1522	0.126665	0.099221	0.064756
37.8	0.174365	0.152242	0.1263	0.099388	0.064426
38	0.174442	0.152422	0.126574	0.099713	0.064825
38.2	0.174244	0.15251	0.126613	0.099941	0.064966
38.4	0.174243	0.152908	0.126841	0.10036	0.065022
38.6	0.174308	0.153109	0.126937	0.100345	0.065302
38.8	0.174429	0.153412	0.12698	0.100027	0.065003
39	0.174566	0.153644	0.127648	0.099852	0.064789
39.2	0.174774	0.154146	0.128055	0.099883	0.064635
39.4	0.174842	0.154934	0.128121	0.099583	0.064976
39.6	0.175297	0.154981	0.128516	0.099249	0.064721
39.8	0.175621	0.155027	0.128718	0.098755	0.064383
40	0.175932	0.155074	0.129125	0.098755	0.064399
40.2	0.175804	0.155254	0.129657	0.09867	0.064491
40.4	0.176056	0.155809	0.129918	0.099011	0.064101
40.6	0.176153	0.155981	0.130373	0.099085	0.064589
40.8	0.176776	0.156197	0.130442	0.099126	0.065153
41	0.177258	0.156303	0.130675	0.099522	0.065175
41.2	0.177611	0.156326	0.130755	0.099576	0.065377
41.4	0.177802	0.156274	0.1309	0.10003	0.065342
41.6	0.17784	0.15614	0.130661	0.100614	0.065849
41.8	0.177818	0.156143	0.130722	0.100801	0.06577
42	0.177741	0.156137	0.131107	0.101035	0.066451
42.2	0.177355	0.156163	0.131087	0.101316	0.066715
42.4	0.17772	0.156485	0.131197	0.101715	0.066844
42.6	0.178237	0.156748	0.131427	0.101661	0.06726
42.8	0.17831	0.157091	0.131839	0.101594	0.0672
43	0.178508	0.15758	0.132039	0.101884	0.067539
43.2	0.178746	0.157713	0.131871	0.10185	0.067462
43.4	0.179181	0.157986	0.131915	0.101713	0.067603
43.6	0.179354	0.15779	0.131966	0.101708	0.067615
43.8	0.179472	0.158109	0.131869	0.101598	0.067837
44	0.179776	0.158008	0.132201	0.102033	0.067908
44.2	0.179825	0.15816	0.132227	0.102267	0.067765
44.4	0.180155	0.158358	0.132371	0.1029	0.067297
44.6	0.18052	0.15827	0.132372	0.102797	0.067674
44.8	0.181011	0.158319	0.132274	0.102936	0.067832
45	0.181317	0.158218	0.132651	0.103463	0.067645
45.2	0.181181	0.158426	0.13304	0.103679	0.067721
45.4	0.181182	0.158375	0.133497	0.104032	0.067884
45.6	0.181212	0.158636	0.133643	0.10448	0.068305
45.8	0.181152	0.15884	0.134001	0.104904	0.068256
46	0.181405	0.159142	0.134119	0.104909	0.068301
46.2	0.181225	0.159634	0.134341	0.10499	0.06863
46.4	0.18148	0.159955	0.134853	0.105161	0.068839
46.6	0.181698	0.160227	0.135461	0.10495	0.069027
46.8	0.181699	0.160743	0.135741	0.104851	0.069266
47	0.181564	0.161178	0.135477	0.10501	0.069359
47.2	0.181857	0.160981	0.135754	0.105034	0.068986
47.4	0.18205	0.161126	0.136025	0.105176	0.06889
47.6	0.181923	0.161173	0.135751	0.105567	0.068807
47.8	0.182253	0.161168	0.135891	0.10551	0.068754
48	0.182843	0.160926	0.135718	0.10553	0.068738
48.2	0.182993	0.16108	0.135601	0.105145	0.069049
48.4	0.183517	0.161414	0.135596	0.104989	0.068825
48.6	0.184061	0.161778	0.13543	0.104638	0.06926
48.8	0.184324	0.16196	0.135759	0.104608	0.069685
49	0.184471	0.16231	0.135991	0.104888	0.069585
49.2	0.184384	0.162454	0.136076	0.104837	0.069645
49.4	0.184789	0.162534	0.135995	0.104982	0.069763
49.6	0.18504	0.163071	0.136001	0.105353	0.06974
49.8	0.184949	0.163247	0.135998	0.105511	0.069708
50	0.184932	0.163205	0.136135	0.105542	0.070111
50.2	0.184924	0.163299	0.136628	0.105734	0.070471
50.4	0.185213	0.163691	0.137085	0.1058	0.070461
50.6	0.18524	0.16397	0.13713	0.105841	0.070222
50.8	0.185163	0.164053	0.137606	0.106198	0.070459
51	0.184803	0.163634	0.13786	0.106624	0.069813
51.2	0.18507	0.163557	0.138323	0.106879	0.069707
51.4	0.185168	0.163466	0.138648	0.107059	0.06998
51.6	0.185029	0.163673	0.138451	0.107338	0.070034
51.8	0.185262	0.163572	0.138839	0.106878	0.069938
52	0.185602	0.163509	0.138929	0.106622	0.070285
52.2	0.185652	0.163671	0.139495	0.106355	0.070596
52.4	0.186005	0.163943	0.139634	0.106545	0.070831
52.6	0.186187	0.164185	0.139951	0.106501	0.070989
52.8	0.186209	0.16437	0.140291	0.106812	0.07122
53	0.186492	0.164446	0.140123	0.106987	0.071201
53.2	0.186794	0.16435	0.139946	0.107173	0.071239
53.4	0.187138	0.164986	0.139907	0.10745	0.071472
53.6	0.187483	0.165202	0.140015	0.107754	0.071687
53.8	0.187736	0.165146	0.140375	0.107974	0.072088
54	0.187992	0.165257	0.140581	0.107978	0.07241
54.2	0.188492	0.165459	0.140554	0.107998	0.072566
54.4	0.188532	0.165643	0.140253	0.107895	0.072721
54.6	0.188352	0.165601	0.140356	0.107884	0.07282
54.8	0.188185	0.165373	0.140466	0.107953	0.073035
55	0.188185	0.165465	0.140333	0.108044	0.073006
55.2	0.188132	0.165931	0.14036	0.108131	0.073151
55.4	0.188462	0.165925	0.14067	0.108156	0.073256
55.6	0.188359	0.166248	0.140696	0.108405	0.072878
55.8	0.188526	0.166022	0.141161	0.108175	0.073077
56	0.188576	0.166199	0.141391	0.108298	0.073393
56.2	0.188769	0.166799	0.141762	0.108715	0.073434
56.4	0.188887	0.167103	0.141551	0.109099	0.073315
56.6	0.18877	0.167274	0.141872	0.108743	0.073013
56.8	0.188941	0.167393	0.14165	0.109362	0.073261
57	0.189338	0.167477	0.141789	0.109684	0.073352
57.2	0.189533	0.167864	0.141816	0.110192	0.073275
57.4	0.189944	0.168092	0.14184	0.110125	0.073557
57.6	0.190305	0.168165	0.141992	0.110429	0.073674
57.8	0.190053	0.168185	0.142376	0.110599	0.0741
58	0.190319	0.168006	0.142474	0.110794	0.07422
58.2	0.190349	0.167792	0.1426	0.110981	0.074513
58.4	0.190083	0.16792	0.142558	0.110661	0.074622
58.6	0.190168	0.168028	0.142503	0.110319	0.074352
58.8	0.190575	0.16826	0.142627	0.110602	0.074463
59	0.190985	0.16851	0.142773	0.110741	0.074328
59.2	0.191086	0.168763	0.142856	0.111015	0.074191
59.4	0.191562	0.168621	0.142605	0.111235	0.074371
59.6	0.191339	0.168621	0.142657	0.111672	0.074325
59.8	0.191385	0.16871	0.142991	0.11181	0.074289
60	0.191649	0.169126	0.143126	0.111941	0.074162
60.2	0.19161	0.169633	0.143068	0.112059	0.074063
60.4	0.191634	0.169784	0.143028	0.11178	0.07372
60.6	0.191981	0.169585	0.143373	0.111876	0.073658
60.8	0.192162	0.169666	0.143522	0.112269	0.074072
61	0.192148	0.170034	0.143714	0.112261	0.074043
61.2	0.192493	0.170416	0.14359	0.112271	0.073831
61.4	0.19254	0.170391	0.143794	0.112222	0.074069
61.6	0.19227	0.170574	0.144266	0.112632	0.074021
61.8	0.192115	0.170353	0.144881	0.112609	0.073862
62	0.192305	0.170337	0.145134	0.112796	0.073638
62.2	0.192297	0.170459	0.145121	0.112793	0.073825
62.4	0.19249	0.170546	0.144797	0.112715	0.073988
62.6	0.192704	0.170335	0.144585	0.112868	0.073912
62.8	0.192653	0.170439	0.1449	0.113153	0.074285
63	0.192804	0.170319	0.144541	0.113494	0.074304
63.2	0.19294	0.170155	0.144236	0.113803	0.074412
63.4	0.193256	0.170106	0.144061	0.113714	0.074736
63.6	0.19337	0.17003	0.144078	0.113904	0.074763
63.8	0.193815	0.170105	0.144008	0.113739	0.074737
64	0.194286	0.17041	0.144206	0.113478	0.074804
64.2	0.194394	0.170687	0.144423	0.113492	0.074749
64.4	0.195037	0.170843	0.144934	0.113437	0.074984
64.6	0.195547	0.170878	0.145186	0.1138	0.07552
64.8	0.195577	0.171337	0.145692	0.113777	0.076253
65	0.1959	0.171626	0.145777	0.113809	0.076206
65.2	0.196075	0.17179	0.146156	0.114071	0.076386
65.4	0.195894	0.171784	0.146805	0.114315	0.076514
65.6	0.195731	0.171962	0.147251	0.114334	0.076482
65.8	0.195636	0.171855	0.147328	0.113802	0.076674
66	0.195474	0.172134	0.147235	0.113888	0.077049
66.2	0.195567	0.171898	0.146959	0.113739	0.077646
66.4	0.195643	0.171793	0.146792	0.113895	0.077778
66.6	0.195396	0.171741	0.14706	0.11396	0.0775
66.8	0.195266	0.172069	0.146913	0.114059	0.077834
67	0.195767	0.172073	0.147126	0.114435	0.077531
67.2	0.195954	0.172447	0.146991	0.11434	0.077025
67.4	0.196285	0.172967	0.146971	0.114342	0.077063
67.6	0.196335	0.173054	0.146749	0.114619	0.076534
67.8	0.19708	0.17348	0.146828	0.114697	0.076268
68	0.197221	0.173718	0.14725	0.115127	0.075953
68.2	0.197388	0.173802	0.147091	0.115656	0.076565
68.4	0.19785	0.174136	0.146611	0.115857	0.076921
68.6	0.198264	0.174035	0.146489	0.11636	0.076852
68.8	0.198161	0.174358	0.146797	0.116476	0.077119
69	0.198352	0.174082	0.146541	0.116589	0.077305
69.2	0.198366	0.174013	0.146807	0.116908	0.077254
69.4	0.198338	0.174005	0.146862	0.116924	0.07747
69.6	0.19827	0.174159	0.146697	0.116767	0.078154
69.8	0.197921	0.17384	0.147021	0.116338	0.078466
70	0.198014	0.173757	0.14727	0.11635	0.078493
70.2	0.198208	0.173357	0.147461	0.116314	0.079108
70.4	0.198163	0.173596	0.14808	0.116565	0.079054
70.6	0.198114	0.173552	0.148461	0.11652	0.079185
70.8	0.19817	0.173623	0.14845	0.116576	0.079348
71	0.198277	0.17371	0.149017	0.117087	0.078451
71.2	0.198131	0.174075	0.149152	0.117297	0.078142
71.4	0.198348	0.174357	0.149255	0.117435	0.077988
71.6	0.198146	0.17493	0.149577	0.117484	0.077594
71.8	0.198473	0.175391	0.149701	0.117536	0.077506
72	0.198337	0.175334	0.150011	0.117774	0.077665
72.2	0.198581	0.1753	0.150011	0.117677	0.077928
72.4	0.198627	0.175592	0.14971	0.117702	0.077534
72.6	0.199105	0.175646	0.150262	0.117714	0.077491
72.8	0.198977	0.175931	0.150321	0.117999	0.077647
73	0.199372	0.176052	0.150047	0.118069	0.077777
73.2	0.199148	0.176333	0.15033	0.118343	0.077796
73.4	0.199065	0.176413	0.150105	0.118018	0.07789
73.6	0.199477	0.17629	0.150017	0.117759	0.07824
73.8	0.199563	0.176448	0.150476	0.117523	0.078266
74	0.199887	0.176536	0.150307	0.117354	0.078274
74.2	0.200068	0.176616	0.150468	0.117326	0.078825
74.4	0.200215	0.176799	0.150481	0.117492	0.078742
74.6	0.200662	0.176474	0.150166	0.117845	0.078843
74.8	0.200818	0.176794	0.149901	0.117844	0.078692
75	0.200992	0.177216	0.149763	0.117824	0.07881
75.2	0.201074	0.177286	0.149662	0.117755	0.078934
75.4	0.201291	0.17756	0.149543	0.117866	0.078796
75.6	0.201063	0.177879	0.149625	0.117951	0.079216
75.8	0.201188	0.177832	0.149986	0.118191	0.07937
76	0.200722	0.177602	0.149967	0.118231	0.079531
76.2	0.200875	0.17793	0.150166	0.118266	0.079785
76.4	0.200867	0.178363	0.15043	0.118383	0.079799
76.6	0.201185	0.178336	0.150812	0.118265	0.079899
76.8	0.201199	0.178607	0.150925	0.118534	0.080107
77	0.201172	0.178852	0.150881	0.118275	0.080241
77.2	0.201149	0.178755	0.150929	0.118383	0.079999
77.4	0.201382	0.1787	0.150945	0.118161	0.079839
77.6	0.202093	0.178741	0.1514	0.118231	0.080064
77.8	0.202131	0.179118	0.151837	0.118677	0.079914
78	0.202411	0.178935	0.151919	0.118722	0.079857
78.2	0.20249	0.179183	0.152043	0.118861	0.080297
78.4	0.202623	0.179351	0.152215	0.119268	0.080245
78.6	0.202978	0.179472	0.152333	0.119451	0.080545
78.8	0.203049	0.180025	0.152273	0.119076	0.080518
79	0.203115	0.179833	0.152274	0.11919	0.080749
79.2	0.203056	0.179483	0.152374	0.119576	0.080546
79.4	0.203247	0.179429	0.152457	0.119799	0.08093
79.6	0.203218	0.179368	0.152585	0.120123	0.081505
79.8	0.202978	0.17942	0.152797	0.120223	0.081248
80	0.202781	0.179345	0.152523	0.119921	0.081449
80.2	0.203635	0.179604	0.152926	0.119938	0.08169
80.4	0.203813	0.179604	0.153145	0.119566	0.081344
80.6	0.204033	0.179868	0.15276	0.119114	0.081471
80.8	0.203897	0.180074	0.152818	0.119045	0.081765
81	0.204005	0.180136	0.152711	0.119158	0.081406
81.2	0.204189	0.18008	0.15248	0.119288	0.080968
81.4	0.204194	0.18009	0.152488	0.119497	0.080654
81.6	0.204442	0.180161	0.152906	0.119708	0.080312
81.8	0.204307	0.180479	0.152937	0.12041	0.08014
82	0.204541	0.180444	0.152774	0.120553	0.079962
82.2	0.204381	0.18088	0.153073	0.120992	0.079854
82.4	0.204634	0.180743	0.153565	0.12157	0.079784
82.6	0.204681	0.180839	0.153856	0.121641	0.0797
82.8	0.20449	0.180819	0.153991	0.121652	0.079504
83	0.204624	0.180799	0.153837	0.121497	0.079799
83.2	0.204937	0.18082	0.154105	0.121379	0.080052
83.4	0.204948	0.181119	0.154282	0.121691	0.080241
83.6	0.204843	0.181268	0.154698	0.121542	0.080466
83.8	0.204589	0.181722	0.154627	0.121062	0.080217
84	0.204716	0.181804	0.154707	0.120724	0.080549
84.2	0.204933	0.182059	0.154754	0.120641	0.080744
84.4	0.204855	0.182517	0.154603	0.119952	0.080531
84.6	0.204801	0.182806	0.154445	0.119479	0.080921
84.8	0.20472	0.183009	0.154569	0.119416	0.080743
85	0.205238	0.18331	0.154715	0.119802	0.080785
85.2	0.205071	0.182875	0.154431	0.119806	0.080788
85.4	0.205081	0.1828	0.154669	0.120311	0.080726
85.6	0.20517	0.182816	0.154992	0.120841	0.080863
85.8	0.205778	0.182767	0.155045	0.121316	0.081154
86	0.206204	0.182232	0.155037	0.12179	0.081414
86.2	0.206864	0.181821	0.155499	0.121905	0.082018
86.4	0.207154	0.181647	0.155181	0.121923	0.082349
86.6	0.20699	0.181786	0.155182	0.121942	0.082393
86.8	0.207318	0.181597	0.154773	0.121869	0.082701
87	0.207661	0.181924	0.154429	0.122047	0.083234
87.2	0.207632	0.181874	0.154779	0.1223	0.083561
87.4	0.207393	0.182078	0.15515	0.122371	0.083866
87.6	0.207203	0.182315	0.155327	0.12204	0.084496
87.8	0.20703	0.182739	0.155612	0.122175	0.084501
88	0.207151	0.182597	0.1552	0.122364	0.084324
88.2	0.206902	0.182858	0.155203	0.122488	0.083943
88.4	0.207026	0.183239	0.1551	0.122751	0.083729
88.6	0.206934	0.183546	0.155489	0.122947	0.083617
88.8	0.206572	0.184145	0.155713	0.123229	0.083255
89	0.206378	0.184001	0.15628	0.123997	0.083714
89.2	0.206309	0.183711	0.156356	0.124079	0.083437
89.4	0.206161	0.183996	0.156296	0.124642	0.082913
89.6	0.206313	0.184283	0.156394	0.124722	0.08327
89.8	0.206999	0.184303	0.156423	0.124623	0.083422
90	0.207501	0.184095	0.156582	0.124871	0.08337
90.2	0.208221	0.184048	0.156378	0.124463	0.083501
90.4	0.208208	0.184522	0.156416	0.124928	0.083304
90.6	0.208134	0.184737	0.156523	0.124891	0.083124
90.8	0.208422	0.184648	0.156347	0.12449	0.083277
91	0.208807	0.184976	0.156264	0.124535	0.083825
91.2	0.20907	0.185054	0.156515	0.124046	0.083877
91.4	0.209416	0.184905	0.156843	0.123632	0.084113
91.6	0.209329	0.185009	0.156886	0.123447	0.084191
91.8	0.209386	0.185083	0.157167	0.123378	0.083864
92	0.20952	0.184613	0.156783	0.123417	0.083609
92.2	0.209428	0.184742	0.157424	0.12343	0.083888
92.4	0.209606	0.18485	0.157733	0.123498	0.083687
92.6	0.209185	0.185132	0.157878	0.123179	0.083705
92.8	0.209037	0.185033	0.157791	0.123114	0.083832
93	0.208947	0.184735	0.157858	0.123396	0.084211
93.2	0.208857	0.184825	0.157423	0.123167	0.084201
93.4	0.208743	0.184749	0.157017	0.123195	0.084399
93.6	0.209125	0.184661	0.15716	0.122824	0.084653
93.8	0.209802	0.184472	0.157068	0.122815	0.084378
94	0.209912	0.184827	0.157026	0.123043	0.083923
94.2	0.209975	0.184873	0.156865	0.12296	0.084024
94.4	0.209932	0.18527	0.156852	0.123305	0.083992
94.6	0.209725	0.185448	0.156512	0.123147	0.083857
94.8	0.210102	0.1855	0.156441	0.123429	0.084058
95	0.210434	0.185463	0.156188	0.123738	0.084358
95.2	0.209933	0.18549	0.156212	0.124035	0.084153
95.4	0.210094	0.185251	0.156298	0.123721	0.084286
95.6	0.209665	0.185576	0.156835	0.123921	0.084333
95.8	0.209732	0.185851	0.157308	0.124036	0.08451
96	0.210072	0.186017	0.157658	0.124293	0.08485
96.2	0.210076	0.186338	0.158437	0.12431	0.084882
96.4	0.210097	0.186541	0.158763	0.124356	0.084613
96.6	0.20993	0.186679	0.158822	0.124431	0.084952
96.8	0.21038	0.186667	0.159383	0.124675	0.085259
97	0.210245	0.186661	0.159848	0.12493	0.085458
97.2	0.210501	0.186646	0.159999	0.124921	0.085256
97.4	0.210608	0.186535	0.160014	0.125236	0.084796
97.6	0.210721	0.186459	0.160246	0.125412	0.084082
97.8	0.210831	0.186758	0.160572	0.125769	0.083822
98	0.210555	0.187303	0.160245	0.126044	0.083456
98.2	0.210657	0.187235	0.160131	0.12614	0.083695
98.4	0.21067	0.187789	0.15996	0.126268	0.084049
98.6	0.210322	0.187686	0.159693	0.126614	0.084238
98.8	0.210043	0.187658	0.15962	0.126648	0.084443
99	0.209992	0.187576	0.159262	0.12658	0.084829
99.2	0.209415	0.187727	0.159466	0.126612	0.08495
99.4	0.209993	0.187614	0.159683	0.12595	0.085569
99.6	0.209962	0.187695	0.159896	0.126015	0.08599
99.8	0.210595	0.187672	0.159754	0.125719	0.08647
100	0.21094	0.187596	0.159938	0.125809	0.086425
100.2	0.210956	0.187362	0.160532	0.125465	0.086452
100.4	0.211341	0.18755	0.16071	0.125312	0.086517
100.6	0.211522	0.187555	0.160824	0.125497	0.086392
100.8	0.212187	0.187731	0.161225	0.125675	0.086753
101	0.212081	0.18766	0.161302	0.126086	0.086259
101.2	0.212368	0.187727	0.161171	0.126635	0.08573
101.4	0.212139	0.187727	0.160911	0.127149	0.085189
101.6	0.212429	0.187743	0.161042	0.127453	0.085205
101.8	0.212701	0.187997	0.16102	0.127587	0.084939
102	0.212664	0.188302	0.160852	0.127873	0.084673
102.2	0.212507	0.188526	0.161081	0.127565	0.08497
102.4	0.212173	0.18865	0.161172	0.127328	0.085091
102.6	0.211788	0.188451	0.161089	0.127571	0.085076
102.8	0.211658	0.188536	0.16097	0.127161	0.085005
103	0.21195	0.188382	0.161342	0.127226	0.085285
103.2	0.211659	0.18843	0.161707	0.126978	0.085598
103.4	0.211863	0.188476	0.161812	0.126524	0.085711
103.6	0.211662	0.188418	0.162015	0.126604	0.085726
103.8	0.211802	0.188731	0.16213	0.126599	0.085477
104	0.211864	0.188701	0.162315	0.126457	0.085015
104.2	0.212164	0.188838	0.162501	0.126236	0.085364
104.4	0.212229	0.189104	0.16249	0.126527	0.08551
104.6	0.212377	0.189231	0.162525	0.12691	0.085531
104.8	0.212893	0.189508	0.162763	0.127138	0.085437
105	0.213019	0.18965	0.162639	0.127174	0.085229
105.2	0.213552	0.189481	0.162556	0.127487	0.085053
105.4	0.213862	0.189524	0.162089	0.127589	0.085556
105.6	0.214261	0.189641	0.161991	0.127558	0.086139
105.8	0.214794	0.190125	0.161641	0.127776	0.086133
106	0.214917	0.190564	0.161516	0.127794	0.086014
106.2	0.214854	0.190539	0.161478	0.12761	0.086611
106.4	0.214628	0.190566	0.161569	0.127601	0.086684
106.6	0.21466	0.190555	0.161638	0.127873	0.086446
106.8	0.214653	0.190636	0.161442	0.127505	0.086689
107	0.214739	0.19064	0.162196	0.127763	0.086843
107.2	0.214736	0.190964	0.162205	0.127756	0.087013
107.4	0.214665	0.190896	0.162366	0.127712	0.086874
107.6	0.214715	0.190978	0.16246	0.127613	0.087265
107.8	0.215164	0.191171	0.162268	0.12797	0.087125
108	0.215329	0.191	0.162102	0.128408	0.087629
108.2	0.215278	0.191155	0.162416	0.128493	0.08806
108.4	0.21498	0.191126	0.162764	0.128723	0.08812
108.6	0.215297	0.191089	0.162833	0.129056	0.088177
108.8	0.215445	0.190858	0.162923	0.129149	0.087753
109	0.215539	0.190816	0.163057	0.129214	0.08808
109.2	0.215994	0.190371	0.162932	0.129614	0.088019
109.4	0.215958	0.190503	0.162631	0.129727	0.088195
109.6	0.216095	0.190281	0.162376	0.129573	0.087894
109.8	0.216587	0.190696	0.162219	0.13019	0.087408
110	0.216344	0.190683	0.162285	0.130208	0.086766
110.2	0.215885	0.190377	0.162772	0.130217	0.087013
110.4	0.215801	0.190581	0.162867	0.13015	0.086882
110.6	0.215918	0.190816	0.163156	0.130022	0.086637
110.8	0.215931	0.1913	0.163247	0.129922	0.086969
111	0.21587	0.1917	0.163454	0.129915	0.086866
111.2	0.215916	0.191895	0.163417	0.12975	0.086922
111.4	0.216033	0.192247	0.163306	0.129482	0.086898
111.6	0.21623	0.192529	0.163298	0.129403	0.087371
111.8	0.216288	0.192822	0.163164	0.129735	0.087488
112	0.216488	0.193162	0.163249	0.129528	0.087955
112.2	0.216924	0.1933	0.163892	0.129066	0.088035
112.4	0.216902	0.193115	0.16446	0.129331	0.088377
112.6	0.217114	0.193134	0.164246	0.129508	0.088601
112.8	0.21733	0.19287	0.164509	0.129492	0.088265
113	0.217442	0.192797	0.164629	0.129355	0.088503
113.2	0.217863	0.19265	0.164689	0.129468	0.088557
113.4	0.217942	0.192534	0.164614	0.129421	0.088701
113.6	0.218205	0.192422	0.164623	0.12933	0.088907
113.8	0.218509	0.192742	0.165149	0.12985	0.08913
114	0.218421	0.19287	0.164979	0.129828	0.089078
114.2	0.218422	0.192768	0.1654	0.129998	0.089583
114.4	0.218717	0.193214	0.165235	0.130099	0.089467
114.6	0.218634	0.193465	0.165172	0.13023	0.089508
114.8	0.218636	0.193643	0.164794	0.13028	0.089683
115	0.218346	0.193821	0.164852	0.130279	0.089268
115.2	0.218777	0.194037	0.164409	0.130506	0.089044
115.4	0.219124	0.194126	0.163947	0.130465	0.089018
115.6	0.219138	0.194063	0.163799	0.130427	0.088855
115.8	0.219432	0.194316	0.164088	0.130676	0.088355
116	0.219874	0.194434	0.164139	0.130847	0.08818
116.2	0.219582	0.194029	0.164709	0.130957	0.088372
116.4	0.219222	0.194153	0.164784	0.131355	0.088715
116.6	0.219252	0.194158	0.164957	0.131549	0.088323
116.8	0.219449	0.193708	0.165714	0.131651	0.087929
117	0.219344	0.193882	0.166325	0.131559	0.088266
117.2	0.219472	0.193965	0.16678	0.131727	0.088123
117.4	0.219548	0.193965	0.166809	0.13155	0.088283
117.6	0.219375	0.194031	0.16752	0.131539	0.088651
117.8	0.219406	0.194002	0.168254	0.131625	0.088574
118	0.219278	0.194024	0.16839	0.131582	0.088353
118.2	0.219219	0.193873	0.168704	0.131583	0.088503
118.4	0.219316	0.193897	0.168393	0.1313	0.088354
118.6	0.219297	0.193816	0.168048	0.131219	0.0887
118.8	0.219379	0.193907	0.167778	0.130957	0.088721
119	0.219372	0.193992	0.167447	0.130986	0.088501
119.2	0.219759	0.193989	0.166484	0.130984	0.088629
119.4	0.219784	0.193822	0.165888	0.130971	0.088556
119.6	0.219767	0.193908	0.165401	0.131087	0.088319
119.8	0.220032	0.193912	0.164957	0.131434	0.088363
120	0.211838	0.189387	0.165323	0.137219	0.090247
120.2	0.211596	0.187883	0.164773	0.136836	0.090247
120.4	0.210787	0.186891	0.164455	0.136455	0.090005
120.6	0.210381	0.18599	0.163809	0.135782	0.089921
120.8	0.209634	0.184878	0.163353	0.135323	0.089864
121	0.208796	0.184045	0.16238	0.134948	0.089371
121.2	0.207762	0.183078	0.161772	0.134619	0.08904
121.4	0.206892	0.182383	0.16102	0.13445	0.088699
121.6	0.206028	0.181541	0.160158	0.134498	0.08844
121.8	0.205015	0.18087	0.159441	0.134303	0.088042
122	0.20408	0.180221	0.15869	0.134229	0.087719
122.2	0.203385	0.179929	0.158217	0.133996	0.087774
122.4	0.202605	0.179677	0.158093	0.133745	0.087675
122.6	0.201269	0.179143	0.157347	0.133599	0.08761
122.8	0.199912	0.178717	0.156802	0.133524	0.087407
123	0.199061	0.178108	0.156727	0.133229	0.086863
123.2	0.19886	0.177454	0.156862	0.133101	0.086406
123.4	0.198119	0.176686	0.156676	0.13273	0.086281
123.6	0.197465	0.176034	0.156721	0.132273	0.086018
123.8	0.196906	0.175215	0.156396	0.131716	0.086071
124	0.196462	0.174277	0.155985	0.131825	0.086056
124.2	0.195907	0.1738	0.155342	0.131147	0.08574
124.4	0.195222	0.173965	0.15492	0.130673	0.085577
124.6	0.195002	0.173366	0.154166	0.130062	0.085111
124.8	0.19446	0.172517	0.153823	0.129531	0.084944
125	0.193759	0.172386	0.152879	0.129076	0.084173
125.2	0.193212	0.171823	0.152721	0.128939	0.084086
125.4	0.192888	0.171425	0.152019	0.128745	0.083854
125.6	0.192404	0.170907	0.151459	0.128643	0.083756
125.8	0.191972	0.170546	0.151211	0.128328	0.083785
126	0.191654	0.16991	0.151146	0.127947	0.083841
126.2	0.19136	0.169732	0.150962	0.127683	0.083745
126.4	0.190699	0.169658	0.150758	0.127771	0.083386
126.6	0.189933	0.169501	0.150426	0.127632	0.083125
126.8	0.188976	0.169031	0.149935	0.12722	0.082853
127	0.188362	0.168649	0.149599	0.127131	0.082531
127.2	0.187782	0.16866	0.149499	0.127053	0.082701
127.4	0.186672	0.168093	0.149224	0.127127	0.082839
127.6	0.185968	0.168145	0.148785	0.126678	0.08245
127.8	0.185386	0.167767	0.148579	0.126529	0.082039
128	0.184953	0.167595	0.148205	0.126218	0.082393
128.2	0.184721	0.16742	0.147708	0.125455	0.082369
128.4	0.184273	0.167156	0.147147	0.124969	0.082219
128.6	0.183938	0.166863	0.147254	0.124532	0.082054
128.8	0.183527	0.166615	0.146968	0.123984	0.082512
129	0.182825	0.166461	0.146639	0.123704	0.082059
129.2	0.182589	0.166025	0.146502	0.123823	0.082045
129.4	0.182626	0.165612	0.146005	0.123549	0.081978
129.6	0.182413	0.165497	0.145825	0.123495	0.081662
129.8	0.182184	0.165303	0.145384	0.123619	0.081714
130	0.181852	0.16487	0.145315	0.123445	0.081262
130.2	0.181139	0.16458	0.145097	0.123349	0.081153
130.4	0.180642	0.164346	0.144795	0.123452	0.080956
130.6	0.180248	0.16371	0.144621	0.123125	0.080802
130.8	0.179774	0.162999	0.14441	0.122814	0.080956
131	0.179371	0.162745	0.144096	0.122965	0.080731
131.2	0.179369	0.162508	0.144304	0.122805	0.080608
131.4	0.17873	0.162053	0.144197	0.122693	0.080143
131.6	0.178535	0.161903	0.144137	0.122432	0.0796
131.8	0.177994	0.161288	0.143789	0.12244	0.079289
132	0.177845	0.161225	0.143317	0.12183	0.079478
132.2	0.177601	0.161038	0.14311	0.121629	0.07945
132.4	0.177033	0.161092	0.143025	0.121548	0.079515
132.6	0.176982	0.161068	0.143458	0.121546	0.0795
132.8	0.176613	0.160503	0.142981	0.121495	0.079165
133	0.176105	0.15996	0.142725	0.121301	0.078687
133.2	0.175905	0.159827	0.142367	0.121544	0.078639
133.4	0.175739	0.159531	0.142141	0.121238	0.078328
133.6	0.175382	0.159356	0.141828	0.120892	0.07821
133.8	0.175078	0.159104	0.141127	0.120962	0.07857
134	0.174689	0.158732	0.141411	0.120628	0.078531
134.2	0.17435	0.158218	0.140847	0.12009	0.078674
134.4	0.174432	0.15821	0.140465	0.120274	0.07862
134.6	0.174172	0.157631	0.140356	0.120076	0.079102
134.8	0.174107	0.15768	0.140472	0.119933	0.079105
135	0.173982	0.157835	0.140587	0.120073	0.078673
135.2	0.173817	0.157599	0.140808	0.119644	0.078519
135.4	0.17339	0.157181	0.140798	0.119394	0.078385
135.6	0.173372	0.15678	0.140655	0.119157	0.078152
135.8	0.173215	0.156579	0.140029	0.118717	0.07812
136	0.173265	0.156478	0.140324	0.118408	0.078239
136.2	0.173072	0.156446	0.140085	0.118368	0.078134
136.4	0.172749	0.156349	0.140102	0.118081	0.077438
136.6	0.172574	0.155961	0.140006	0.118128	0.077288
136.8	0.172318	0.155393	0.139612	0.118293	0.077032
137	0.17164	0.155188	0.139174	0.11802	0.076882
137.2	0.171687	0.154986	0.138958	0.117993	0.076798
137.4	0.171196	0.154706	0.138612	0.117577	0.076595
137.6	0.171229	0.154607	0.138187	0.117406	0.076713
137.8	0.170837	0.154481	0.137994	0.117807	0.076462
138	0.170125	0.154424	0.137929	0.117824	0.07654
138.2	0.169503	0.154218	0.137309	0.117541	0.077029
138.4	0.169252	0.154208	0.137713	0.117743	0.077472
138.6	0.168523	0.153792	0.137864	0.11755	0.078049
138.8	0.168046	0.153717	0.137937	0.117672	0.077649
139	0.168009	0.153502	0.138159	0.117828	0.077657
139.2	0.167794	0.153034	0.138095	0.117627	0.077621
139.4	0.167819	0.152574	0.13779	0.117491	0.077801
139.6	0.167539	0.152636	0.137442	0.117223	0.0775
139.8	0.167356	0.152685	0.137179	0.117215	0.077413
140	0.167251	0.152205	0.137266	0.116913	0.077101
140.2	0.16712	0.152099	0.136916	0.117017	0.076645
140.4	0.167125	0.151871	0.136764	0.116655	0.076391
140.6	0.16704	0.151617	0.136562	0.116783	0.076623
140.8	0.167043	0.1513	0.136002	0.116699	0.076128
141	0.166838	0.151449	0.135655	0.116328	0.075838
141.2	0.167194	0.151312	0.135771	0.116162	0.075803
141.4	0.166949	0.15125	0.135651	0.116004	0.075407
141.6	0.167167	0.151286	0.13561	0.115895	0.075162
141.8	0.166851	0.150937	0.135902	0.115978	0.07476
142	0.166485	0.150548	0.135834	0.115418	0.074979
142.2	0.166317	0.150398	0.136023	0.114986	0.074994
142.4	0.166189	0.150163	0.135926	0.114608	0.07477
142.6	0.165445	0.14986	0.135836	0.114126	0.074695
142.8	0.165197	0.149699	0.135267	0.114238	0.073981
143	0.165366	0.149413	0.135375	0.114274	0.074131
143.2	0.16472	0.149149	0.135102	0.113747	0.074125
143.4	0.164594	0.148858	0.13462	0.113342	0.074154
143.6	0.164299	0.148862	0.134515	0.113164	0.074167
143.8	0.164142	0.148475	0.134483	0.112999	0.074356
144	0.163949	0.148083	0.134348	0.112919	0.074218
144.2	0.163935	0.148124	0.134232	0.11347	0.074285
144.4	0.163573	0.148031	0.134036	0.113668	0.074384
144.6	0.163324	0.147845	0.133663	0.114132	0.074333
144.8	0.163181	0.147631	0.133254	0.114357	0.074408
145	0.162892	0.147633	0.133035	0.114531	0.074607
145.2	0.16272	0.147316	0.133017	0.114947	0.074512
145.4	0.162796	0.147231	0.132378	0.115142	0.074477
145.6	0.162813	0.147151	0.132247	0.115288	0.074367
145.8	0.1629	0.146792	0.132208	0.115518	0.074401
146	0.162814	0.146498	0.131932	0.115355	0.074447
146.2	0.162554	0.146477	0.131842	0.115644	0.074316
146.4	0.161923	0.146216	0.131427	0.115421	0.0743
146.6	0.161463	0.145929	0.131391	0.115417	0.074249
146.8	0.161398	0.145629	0.131348	0.115368	0.074252
147	0.161282	0.145484	0.131748	0.115347	0.074394
147.2	0.161343	0.145464	0.132039	0.115014	0.073958
147.4	0.161463	0.14537	0.132035	0.114921	0.073913
147.6	0.161236	0.145472	0.132439	0.114543	0.073638
147.8	0.160653	0.145219	0.132559	0.114332	0.073227
148	0.160388	0.145186	0.132473	0.11432	0.07279
148.2	0.160089	0.145413	0.132277	0.114296	0.072354
148.4	0.159759	0.145624	0.132393	0.113887	0.072293
148.6	0.159651	0.14578	0.132267	0.11368	0.072436
148.8	0.159358	0.145688	0.131982	0.113149	0.072171
149	0.158989	0.145729	0.13149	0.112815	0.072087
149.2	0.159144	0.145423	0.131614	0.11286	0.072126
149.4	0.159279	0.145586	0.131031	0.112139	0.072179
149.6	0.158881	0.14535	0.131306	0.112116	0.072148
149.8	0.158547	0.145139	0.13113	0.112064	0.072753
150	0.158326	0.144982	0.13114	0.112083	0.072889
150.2	0.1581	0.144875	0.131146	0.111981	0.072946
150.4	0.157793	0.144849	0.130834	0.111714	0.07339
150.6	0.157702	0.144689	0.130586	0.111391	0.073894
150.8	0.157937	0.144547	0.131008	0.111327	0.074245
151	0.158251	0.144484	0.131482	0.111532	0.07386
151.2	0.158398	0.144064	0.131596	0.111085	0.073265
151.4	0.158134	0.14408	0.13127	0.110792	0.073185
151.6	0.157852	0.143745	0.13099	0.110687	0.072552
151.8	0.157454	0.143418	0.130514	0.110556	0.07227
152	0.157381	0.143285	0.130276	0.110214	0.072228
152.2	0.157262	0.143633	0.129989	0.110094	0.071967
152.4	0.157347	0.143748	0.130032	0.110127	0.072031
152.6	0.15731	0.143879	0.129758	0.109802	0.071883
152.8	0.156963	0.143872	0.129093	0.109672	0.071424
153	0.156823	0.143962	0.12897	0.109864	0.071064
153.2	0.156618	0.143822	0.12898	0.109956	0.070878
153.4	0.15622	0.144177	0.128988	0.1098	0.070462
153.6	0.155825	0.144112	0.12909	0.110215	0.070566
153.8	0.155329	0.144004	0.129063	0.110576	0.0708
154	0.155076	0.144099	0.12928	0.1107	0.070749
154.2	0.154825	0.144181	0.129244	0.110894	0.070657
154.4	0.154205	0.144023	0.129264	0.110803	0.071025
154.6	0.153889	0.143691	0.129073	0.11075	0.071155
154.8	0.154042	0.143507	0.129194	0.11117	0.071033
155	0.154095	0.143044	0.12905	0.111231	0.070474
155.2	0.154132	0.142467	0.128523	0.110904	0.070028
155.4	0.154125	0.142315	0.128003	0.110809	0.070267
155.6	0.154014	0.141495	0.127611	0.110576	0.070177
155.8	0.15404	0.140946	0.127168	0.110163	0.070197
156	0.154244	0.140549	0.127139	0.11003	0.070541
156.2	0.154233	0.140388	0.126864	0.10985	0.070393
156.4	0.154368	0.13991	0.126955	0.110056	0.070495
156.6	0.154246	0.139779	0.127085	0.109288	0.070426
156.8	0.154038	0.139738	0.126812	0.109163	0.070129
157	0.154259	0.139608	0.126781	0.109135	0.069512
157.2	0.154496	0.139646	0.126667	0.108795	0.069717
157.4	0.154528	0.1395	0.126658	0.10864	0.069526
157.6	0.154199	0.139382	0.126545	0.108495	0.069278
157.8	0.153787	0.139334	0.12698	0.108634	0.069552
158	0.153472	0.139167	0.127323	0.108708	0.069575
158.2	0.153431	0.139208	0.127263	0.108962	0.069659
158.4	0.153204	0.139119	0.127102	0.109006	0.069577
158.6	0.153327	0.13922	0.126366	0.109304	0.069614
158.8	0.153266	0.139375	0.126059	0.109441	0.069868
159	0.153459	0.139358	0.125619	0.109637	0.069655
159.2	0.153777	0.139336	0.125264	0.109669	0.06973
159.4	0.153415	0.139618	0.125038	0.109482	0.070039
159.6	0.153258	0.139503	0.125026	0.109471	0.069839
159.8	0.153158	0.139299	0.124965	0.109839	0.069721
160	0.152881	0.139354	0.125314	0.109817	0.069663
160.2	0.152681	0.139209	0.125392	0.109697	0.06923
160.4	0.152762	0.139163	0.125593	0.109461	0.069135
160.6	0.152838	0.139483	0.125576	0.108478	0.068792
160.8	0.152604	0.139699	0.124953	0.108405	0.068615
161	0.152495	0.139629	0.124639	0.108192	0.068189
161.2	0.152324	0.139439	0.12452	0.107612	0.068383
161.4	0.151837	0.139113	0.124328	0.107274	0.068321
161.6	0.15122	0.139473	0.12434	0.106999	0.068445
161.8	0.151228	0.139435	0.124307	0.10668	0.069089
162	0.151042	0.139303	0.12396	0.106513	0.069349
162.2	0.151201	0.139483	0.123707	0.106156	0.069374
162.4	0.150791	0.139662	0.123565	0.106247	0.069288
162.6	0.150624	0.139374	0.123353	0.106164	0.069658
162.8	0.150337	0.138991	0.123228	0.106099	0.069802
163	0.150532	0.139077	0.123396	0.106164	0.06939
163.2	0.150495	0.138973	0.123453	0.10623	0.069424
163.4	0.150174	0.138967	0.123695	0.105938	0.069028
163.6	0.149899	0.13873	0.124248	0.105985	0.068566
163.8	0.149921	0.13805	0.124735	0.106266	0.068201
164	0.149887	0.137916	0.125148	0.106202	0.067985
164.2	0.150216	0.137438	0.125055	0.106293	0.067934
164.4	0.150196	0.137302	0.125087	0.106254	0.067907
164.6	0.15012	0.136859	0.124998	0.106202	0.067841
164.8	0.149868	0.136378	0.125067	0.106409	0.067813
165	0.149411	0.136301	0.1248	0.106423	0.067995
165.2	0.14898	0.136039	0.124737	0.106834	0.068261
165.4	0.149142	0.136193	0.12441	0.106929	0.068412
165.6	0.148998	0.136775	0.124259	0.106922	0.068692
165.8	0.14911	0.136545	0.123905	0.106744	0.068935
166	0.149064	0.136319	0.12369	0.106722	0.069055
166.2	0.148849	0.136311	0.12427	0.106755	0.068749
166.4	0.148326	0.136344	0.124438	0.107012	0.068669
166.6	0.148422	0.135988	0.12467	0.106876	0.068667
166.8	0.148286	0.136289	0.124575	0.106582	0.068527
167	0.148217	0.136651	0.124527	0.106248	0.068362
167.2	0.147913	0.136635	0.124092	0.105866	0.068161
167.4	0.147776	0.136422	0.124023	0.105603	0.067761
167.6	0.147379	0.136324	0.124196	0.105521	0.067301
167.8	0.147738	0.135783	0.12381	0.105423	0.066985
168	0.147505	0.135919	0.1233	0.104873	0.066976
168.2	0.147412	0.135442	0.122602	0.104566	0.066968
168.4	0.147059	0.135298	0.122379	0.104424	0.066861
168.6	0.146992	0.134965	0.121898	0.104434	0.06664
168.8	0.146736	0.134814	0.121883	0.104525	0.066824
169	0.146381	0.135097	0.121365	0.104754	0.067098
169.2	0.146548	0.134734	0.121619	0.105131	0.06696
169.4	0.146979	0.134548	0.121462	0.105177	0.067068
169.6	0.14702	0.134506	0.121565	0.105163	0.067254
169.8	0.147208	0.134165	0.121707	0.105062	0.067349
170	0.147476	0.134112	0.122321	0.105204	0.067275
170.2	0.147315	0.134585	0.122914	0.105283	0.067141
170.4	0.147342	0.134648	0.123081	0.105512	0.067318
170.6	0.147574	0.13454	0.123652	0.105333	0.067457
170.8	0.147593	0.134613	0.123254	0.105269	0.067738
171	0.147543	0.134572	0.123041	0.105327	0.067675
171.2	0.147536	0.13465	0.122942	0.105049	0.067573
171.4	0.147353	0.134471	0.122899	0.105211	0.067756
171.6	0.147166	0.134376	0.122655	0.104754	0.067489
171.8	0.147001	0.13415	0.122233	0.104436	0.067428
172	0.146478	0.134165	0.121959	0.104137	0.06766
172.2	0.146172	0.133724	0.12148	0.104285	0.06737
172.4	0.146015	0.133809	0.121043	0.104501	0.067111
172.6	0.145695	0.133768	0.120862	0.104682	0.067154
172.8	0.145118	0.133606	0.121013	0.104574	0.067362
173	0.145026	0.133536	0.120743	0.104691	0.067441
173.2	0.144869	0.132897	0.120612	0.105087	0.067068
173.4	0.144795	0.1327	0.120185	0.105275	0.066915
173.6	0.14474	0.13296	0.120012	0.105092	0.066956
173.8	0.144737	0.132708	0.119725	0.104869	0.066568
174	0.144661	0.132552	0.119316	0.10471	0.066318
174.2	0.144634	0.132451	0.119201	0.10465	0.066242
174.4	0.145198	0.132034	0.119206	0.104543	0.066267
174.6	0.145546	0.131645	0.119343	0.104425	0.06584
174.8	0.145533	0.131542	0.119169	0.104409	0.066325
175	0.145312	0.131826	0.11959	0.104241	0.066331
175.2	0.14517	0.131884	0.11992	0.103907	0.066589
175.4	0.14474	0.131618	0.119941	0.103588	0.066811
175.6	0.144743	0.131669	0.11979	0.103343	0.06649
175.8	0.144648	0.131625	0.120213	0.103431	0.066461
176	0.144773	0.131476	0.120354	0.103253	0.06645
176.2	0.144964	0.131924	0.120474	0.103293	0.066119
176.4	0.145151	0.132212	0.120535	0.103348	0.066083
176.6	0.144823	0.13216	0.120809	0.10354	0.066051
176.8	0.144277	0.132264	0.120863	0.103511	0.065877
177	0.144463	0.132243	0.120712	0.103609	0.066159
177.2	0.144351	0.132234	0.120657	0.103636	0.065732
177.4	0.144092	0.132419	0.120833	0.103856	0.0656
177.6	0.144124	0.132521	0.12075	0.103638	0.065449
177.8	0.144141	0.1321	0.120059	0.103316	0.064881
178	0.144272	0.132138	0.119302	0.1033	0.065122
178.2	0.143972	0.132212	0.119389	0.10358	0.064894
178.4	0.143842	0.132112	0.119439	0.103554	0.064876
178.6	0.14379	0.131809	0.119572	0.103618	0.064772
178.8	0.143303	0.131818	0.119361	0.103279	0.065108
179	0.143024	0.131672	0.119008	0.103108	0.065401
179.2	0.142462	0.131406	0.11882	0.102954	0.065285
179.4	0.142518	0.130972	0.118458	0.102642	0.065639
179.6	0.142459	0.130803	0.118713	0.102407	0.065434
179.8	0.142751	0.130629	0.118906	0.102283	0.065419
180	0.142673	0.130731	0.118636	0.102206	0.065438
180.2	0.142739	0.130934	0.118813	0.102244	0.065306
180.4	0.142485	0.130879	0.118955	0.101969	0.065028
180.6	0.142371	0.130888	0.11905	0.102017	0.065128
180.8	0.142221	0.131179	0.119083	0.101594	0.065281
181	0.142537	0.131067	0.119199	0.101404	0.065131
181.2	0.142325	0.131064	0.119525	0.101226	0.064687
181.4	0.142373	0.1311	0.119397	0.101151	0.064702
181.6	0.142684	0.130997	0.118642	0.101004	0.064648
181.8	0.142536	0.131005	0.118151	0.101139	0.06436
182	0.142294	0.131024	0.118197	0.101369	0.064584
182.2	0.141933	0.131084	0.118338	0.101752	0.064396
182.4	0.141774	0.130565	0.118623	0.1018	0.064638
182.6	0.142074	0.130484	0.118375	0.101794	0.06455
182.8	0.141903	0.130619	0.117586	0.101982	0.064684
183	0.142104	0.130182	0.117196	0.102414	0.06494
183.2	0.141931	0.130207	0.116944	0.102525	0.064524
183.4	0.14227	0.130084	0.116555	0.10245	0.06492
183.6	0.141844	0.12995	0.116349	0.102509	0.064941
183.8	0.141567	0.129859	0.116009	0.102807	0.064874
184	0.141013	0.129863	0.115823	0.102771	0.064925
184.2	0.140977	0.129754	0.115853	0.102425	0.064654
184.4	0.140722	0.129945	0.115816	0.102055	0.064264
184.6	0.140491	0.129865	0.115308	0.101897	0.064554
184.8	0.140346	0.129574	0.115172	0.100815	0.064213
185	0.140259	0.129174	0.115333	0.100449	0.063789
185.2	0.140159	0.12909	0.115685	0.099925	0.06353
185.4	0.140297	0.128683	0.11583	0.099676	0.063736
185.6	0.140243	0.128577	0.115981	0.099451	0.063566
185.8	0.140062	0.128656	0.116706	0.099277	0.063427
186	0.140148	0.128514	0.11727	0.098925	0.063343
186.2	0.14035	0.128346	0.117681	0.098835	0.063146
186.4	0.140424	0.128074	0.118492	0.099067	0.063259
186.6	0.140909	0.128426	0.11827	0.099356	0.063102
186.8	0.141192	0.128785	0.118091	0.09953	0.062954
187	0.141094	0.128867	0.118106	0.100078	0.062785
187.2	0.140789	0.129017	0.117978	0.100087	0.063124
187.4	0.140654	0.129369	0.11802	0.100065	0.063458
187.6	0.140354	0.129292	0.117586	0.100373	0.063621
187.8	0.140162	0.129365	0.117138	0.10075	0.063266
188	0.139997	0.129613	0.116651	0.100748	0.063007
188.2	0.139989	0.129433	0.116157	0.10053	0.062703
188.4	0.139642	0.129188	0.115937	0.100626	0.062683
188.6	0.139303	0.12873	0.115563	0.100453	0.06295
188.8	0.139331	0.128269	0.11548	0.100359	0.062404
189	0.139183	0.128218	0.115416	0.100971	0.062338
189.2	0.139156	0.127884	0.115632	0.101348	0.062264
189.4	0.139165	0.127339	0.115541	0.101083	0.062717
189.6	0.139262	0.127364	0.115583	0.100907	0.062738
189.8	0.139217	0.127076	0.116365	0.100915	0.062753
190	0.13951	0.126665	0.116848	0.101224	0.062722
190.2	0.139616	0.12616	0.117125	0.101436	0.062939
190.4	0.139396	0.126144	0.117205	0.101939	0.063166
190.6	0.139262	0.126274	0.116772	0.101904	0.062924
190.8	0.138969	0.126623	0.116905	0.101564	0.062797
191	0.138797	0.126634	0.116875	0.10169	0.062774
191.2	0.13885	0.126766	0.116943	0.101394	0.063076
191.4	0.138925	0.127004	0.116625	0.101104	0.062797
191.6	0.138752	0.126965	0.115883	0.100917	0.062845
191.8	0.138697	0.126835	0.11559	0.100637	0.062186
192	0.138646	0.126907	0.115714	0.100006	0.061723
192.2	0.138418	0.126734	0.115423	0.099758	0.062142
192.4	0.13845	0.126596	0.115546	0.099543	0.062295
192.6	0.138212	0.126706	0.115673	0.099547	0.062217
192.8	0.138286	0.126751	0.115466	0.099709	0.062162
193	0.13835	0.12692	0.11526	0.099714	0.062165
193.2	0.138414	0.126679	0.115166	0.099629	0.062205
193.4	0.138116	0.12644	0.114793	0.099152	0.062437
193.6	0.138131	0.126491	0.11524	0.099352	0.062382
193.8	0.137519	0.126448	0.115424	0.099331	0.062234
194	0.137402	0.126216	0.115279	0.099613	0.062274
194.2	0.137173	0.125909	0.114829	0.099365	0.061964
194.4	0.13685	0.125989	0.114555	0.09946	0.061818
194.6	0.136783	0.125779	0.114372	0.099453	0.061941
194.8	0.137148	0.125816	0.114115	0.099086	0.061712
195	0.137347	0.125554	0.113718	0.098848	0.061269
195.2	0.13735	0.125358	0.113724	0.098749	0.061205
195.4	0.137184	0.125247	0.113419	0.098231	0.061142
195.6	0.137143	0.125034	0.113322	0.098071	0.06128
195.8	0.137177	0.124859	0.113365	0.097995	0.060917
196	0.137076	0.125044	0.113564	0.098323	0.061592
196.2	0.136834	0.125046	0.113617	0.098814	0.062085
196.4	0.136751	0.125126	0.114025	0.099096	0.061951
196.6	0.136623	0.125218	0.114655	0.099469	0.061948
196.8	0.136767	0.125098	0.114609	0.099432	0.061865
197	0.136867	0.125412	0.114601	0.099533	0.061701
197.2	0.13678	0.125223	0.114802	0.099409	0.061728
197.4	0.136411	0.125363	0.114885	0.099364	0.061472
197.6	0.135995	0.125522	0.115232	0.099309	0.061234
197.8	0.135459	0.125479	0.115307	0.099299	0.06098
198	0.13541	0.125322	0.115036	0.099422	0.060931
198.2	0.135388	0.12545	0.114616	0.099122	0.060738
198.4	0.135441	0.125589	0.114534	0.099396	0.061094
198.6	0.135288	0.125607	0.114603	0.09944	0.060936
198.8	0.135508	0.125716	0.114046	0.099125	0.060582
199	0.135355	0.125737	0.113915	0.098962	0.06042
199.2	0.135338	0.125422	0.113949	0.099089	0.060715
199.4	0.1349	0.125389	0.113484	0.099206	0.061002
199.6	0.135149	0.124982	0.113243	0.099338	0.061163
199.8	0.134795	0.124936	0.112927	0.099341	0.061223
200	0.134585	0.124927	0.112704	0.099695	0.061398
200.2	0.134464	0.125019	0.112434	0.099549	0.061375
200.4	0.134171	0.125133	0.112317	0.09949	0.061509
200.6	0.134454	0.125278	0.112257	0.099344	0.061346
200.8	0.134626	0.125446	0.111546	0.099155	0.06124
201	0.134918	0.125603	0.110885	0.098975	0.0612
201.2	0.135102	0.125581	0.110385	0.099021	0.060992
201.4	0.135004	0.125656	0.109734	0.098843	0.061002
201.6	0.134918	0.12517	0.108901	0.098673	0.061052
201.8	0.134923	0.125183	0.108387	0.098619	0.060693
202	0.134857	0.125166	0.10774	0.098487	0.06076
202.2	0.135099	0.125162	0.10784	0.097786	0.06073
202.4	0.135032	0.125102	0.107944	0.097696	0.060643
202.6	0.134824	0.124787	0.108292	0.097612	0.06039
202.8	0.1348	0.124525	0.10806	0.097151	0.060639
203	0.134812	0.124342	0.107984	0.097191	0.060418
203.2	0.134384	0.123815	0.108149	0.097296	0.060579
203.4	0.134022	0.1238	0.108041	0.097128	0.060592
203.6	0.133989	0.123864	0.10797	0.096429	0.060594
203.8	0.133506	0.123793	0.107864	0.096137	0.060712
204	0.133278	0.1237	0.107899	0.096323	0.060829
204.2	0.132778	0.124081	0.107678	0.096198	0.061178
204.4	0.132517	0.124383	0.107978	0.09606	0.06094
204.6	0.132488	0.124467	0.107681	0.09643	0.060739
204.8	0.132488	0.124687	0.107147	0.09664	0.060735
205	0.132761	0.124684	0.107006	0.096953	0.061008
205.2	0.13268	0.124587	0.107018	0.097429	0.061243
205.4	0.132803	0.124495	0.106333	0.097491	0.061369
205.6	0.132852	0.124443	0.106151	0.097779	0.061065
205.8	0.132804	0.124776	0.106224	0.097962	0.060473
206	0.133216	0.124646	0.106394	0.097955	0.060349
206.2	0.133507	0.124846	0.106276	0.097679	0.059981
206.4	0.1335	0.124753	0.10626	0.097637	0.059587
206.6	0.133742	0.124323	0.106329	0.097781	0.059532
206.8	0.133858	0.124304	0.106301	0.097922	0.059263
207	0.133927	0.124138	0.105953	0.098332	0.059053
207.2	0.133821	0.123683	0.10643	0.098372	0.059133
207.4	0.134056	0.123389	0.106194	0.097995	0.059019
207.6	0.134135	0.123362	0.105892	0.097722	0.058857
207.8	0.133989	0.122881	0.105889	0.097752	0.058936
208	0.133902	0.122588	0.105846	0.09766	0.058815
208.2	0.13384	0.122453	0.105956	0.097417	0.05875
208.4	0.133732	0.121919	0.106029	0.097163	0.058419
208.6	0.133534	0.121385	0.105877	0.097367	0.05877
208.8	0.133403	0.121408	0.105831	0.097313	0.058805
209	0.133368	0.120993	0.106169	0.097202	0.059134
209.2	0.132972	0.121027	0.105991	0.097011	0.059436
209.4	0.133064	0.12105	0.105499	0.096685	0.059752
209.6	0.133181	0.120767	0.105234	0.096774	0.059654
209.8	0.133296	0.120567	0.105238	0.096918	0.05949
210	0.133534	0.120476	0.10522	0.096596	0.059808
210.2	0.133339	0.120624	0.105166	0.096491	0.059986
210.4	0.133184	0.1205	0.10529	0.096192	0.060248
210.6	0.133083	0.120452	0.105335	0.096603	0.060732
210.8	0.132799	0.120471	0.105055	0.096848	0.06095
211	0.132694	0.120465	0.104902	0.096841	0.060903
211.2	0.132747	0.120273	0.104907	0.096662	0.060412
211.4	0.132686	0.120565	0.104485	0.096366	0.059875
211.6	0.132758	0.120801	0.104024	0.096267	0.059603
211.8	0.13277	0.121036	0.104101	0.096318	0.059631
212	0.13306	0.120914	0.104076	0.095982	0.059117
212.2	0.133018	0.120905	0.103924	0.096118	0.058479
212.4	0.132791	0.1211	0.103783	0.09612	0.058021
212.6	0.132605	0.121308	0.104016	0.096126	0.057913
212.8	0.132479	0.121286	0.104173	0.096147	0.057844
213	0.132189	0.121506	0.103972	0.095742	0.057805
213.2	0.131722	0.12162	0.103924	0.095678	0.058124
213.4	0.131833	0.121152	0.103778	0.095383	0.058192
213.6	0.132025	0.120804	0.103663	0.095547	0.058132
213.8	0.131956	0.120478	0.104262	0.095214	0.057955
214	0.131995	0.120344	0.104532	0.094758	0.0581
214.2	0.131461	0.120101	0.10471	0.094735	0.058085
214.4	0.131107	0.120022	0.10455	0.094781	0.058234
214.6	0.131099	0.120299	0.104459	0.095008	0.058448
214.8	0.130601	0.120164	0.104025	0.094808	0.058295
215	0.130668	0.120307	0.104246	0.094753	0.057996
215.2	0.130396	0.12023	0.104162	0.094639	0.057705
215.4	0.130373	0.120322	0.104236	0.094475	0.057722
215.6	0.130444	0.120595	0.104289	0.094457	0.057878
215.8	0.130359	0.121064	0.104399	0.094778	0.057724
216	0.130407	0.120945	0.104173	0.094746	0.057176
216.2	0.130174	0.121491	0.104091	0.095022	0.05713
216.4	0.130214	0.12159	0.104706	0.095224	0.057378
216.6	0.130095	0.121468	0.105018	0.095156	0.057751
216.8	0.13032	0.121156	0.105411	0.095119	0.057941
217	0.130068	0.121436	0.105227	0.094914	0.058079
217.2	0.130087	0.121061	0.105675	0.094985	0.058436
217.4	0.130462	0.120468	0.10558	0.094635	0.05864
217.6	0.130475	0.120085	0.105383	0.094373	0.058823
217.8	0.130553	0.119419	0.105654	0.093914	0.058486
218	0.130889	0.118904	0.106033	0.093844	0.058681
218.2	0.130637	0.118578	0.106064	0.093577	0.058868
218.4	0.130988	0.118705	0.105987	0.093388	0.059084
218.6	0.130691	0.118867	0.105958	0.093189	0.059202
218.8	0.130387	0.118838	0.105893	0.093167	0.059021
219	0.130269	0.118982	0.106265	0.093102	0.058896
219.2	0.130071	0.119124	0.106568	0.093052	0.058555
219.4	0.1302	0.119261	0.106844	0.09301	0.05848
219.6	0.130193	0.119858	0.107028	0.093335	0.058183
219.8	0.129954	0.120151	0.106837	0.093585	0.058005
220	0.13006	0.12039	0.106947	0.09364	0.058117
220.2	0.129897	0.120928	0.107016	0.093389	0.058033
220.4	0.130072	0.121081	0.107471	0.093547	0.058086
220.6	0.130296	0.121252	0.107391	0.093799	0.058052
220.8	0.130665	0.121587	0.107641	0.093972	0.057865
221	0.130793	0.121802	0.107341	0.094132	0.058131
221.2	0.130931	0.121751	0.107478	0.094303	0.058058
221.4	0.130747	0.121332	0.107158	0.094358	0.05815
221.6	0.130608	0.121382	0.107264	0.094039	0.057887
221.8	0.13075	0.120947	0.10748	0.094085	0.058085
222	0.131059	0.120599	0.107419	0.093993	0.058593
222.2	0.131099	0.120391	0.107254	0.093988	0.058418
222.4	0.131062	0.120671	0.107195	0.094159	0.057956
222.6	0.130607	0.120634	0.107068	0.094421	0.057383
222.8	0.130478	0.120429	0.107228	0.094693	0.057299
223	0.130472	0.119807	0.107287	0.094632	0.057222
223.2	0.130673	0.119583	0.107629	0.094729	0.05713
223.4	0.130474	0.119077	0.107726	0.094873	0.057278
223.6	0.13067	0.119174	0.107711	0.094961	0.05712
223.8	0.130226	0.119011	0.107915	0.094963	0.057258
224	0.13034	0.118957	0.107815	0.094984	0.057453
224.2	0.130387	0.119114	0.107888	0.094844	0.057494
224.4	0.130587	0.119386	0.108061	0.095301	0.057697
224.6	0.130646	0.119425	0.108071	0.095329	0.057719
224.8	0.130654	0.119612	0.108262	0.095282	0.057799
225	0.130387	0.119354	0.108115	0.095629	0.05804
225.2	0.129922	0.119302	0.107838	0.095618	0.057999
225.4	0.129535	0.119305	0.107751	0.095578	0.058103
225.6	0.129393	0.119309	0.107827	0.095241	0.057944
225.8	0.129378	0.119084	0.107438	0.095503	0.058404
226	0.129205	0.119251	0.107	0.095214	0.058204
226.2	0.128889	0.11944	0.106939	0.095285	0.057599
226.4	0.128593	0.120093	0.106771	0.095443	0.057185
226.6	0.128651	0.119877	0.106344	0.095256	0.057172
226.8	0.128687	0.119823	0.106121	0.09508	0.057192
227	0.129332	0.11989	0.105704	0.094747	0.057
227.2	0.129474	0.120036	0.106155	0.094548	0.056994
227.4	0.129325	0.120063	0.106408	0.09448	0.056837
227.6	0.129486	0.120114	0.106832	0.094168	0.056786
227.8	0.129214	0.120293	0.107326	0.093962	0.057001
228	0.129322	0.12054	0.107481	0.093714	0.0571
228.2	0.129379	0.120739	0.107651	0.093459	0.05696
228.4	0.129209	0.120722	0.107602	0.093395	0.056761
228.6	0.128975	0.12035	0.107491	0.093059	0.056392
228.8	0.128786	0.120226	0.107273	0.093122	0.055975
229	0.128278	0.12012	0.107026	0.093134	0.055742
229.2	0.128094	0.119984	0.10666	0.092852	0.055353
229.4	0.127795	0.119778	0.106506	0.092913	0.055308
229.6	0.127818	0.119397	0.106286	0.092835	0.055253
229.8	0.127948	0.119013	0.106311	0.093042	0.055443
230	0.127559	0.118849	0.106053	0.092861	0.055216
230.2	0.127537	0.118725	0.105818	0.09313	0.055432
230.4	0.127935	0.118693	0.105526	0.093288	0.055749
230.6	0.128384	0.118009	0.105191	0.093139	0.056039
230.8	0.12868	0.117748	0.105089	0.093308	0.05611
231	0.128777	0.117289	0.105193	0.093453	0.056563
231.2	0.128485	0.11696	0.105848	0.093564	0.057076
231.4	0.128115	0.116731	0.106177	0.093311	0.057435
231.6	0.127578	0.116715	0.106053	0.092796	0.057792
231.8	0.127215	0.117012	0.105981	0.092787	0.057676
232	0.126739	0.116804	0.106038	0.092849	0.057687
232.2	0.126641	0.116833	0.10594	0.092669	0.057463
232.4	0.126418	0.116953	0.106139	0.092709	0.057462
232.6	0.126188	0.117021	0.106011	0.092398	0.057013
232.8	0.126045	0.117139	0.106014	0.092381	0.056614
233	0.126065	0.117262	0.106169	0.092344	0.056563
233.2	0.126037	0.117069	0.106291	0.09247	0.056488
233.4	0.126281	0.117131	0.106386	0.092775	0.056336
233.6	0.126418	0.117234	0.106615	0.092458	0.056014
233.8	0.126562	0.116828	0.106743	0.092252	0.055612
234	0.126709	0.117017	0.106816	0.092278	0.055182
234.2	0.127198	0.116978	0.106615	0.092278	0.055244
234.4	0.127691	0.116885	0.106932	0.092356	0.054709
234.6	0.127787	0.116633	0.107065	0.092397	0.054466
234.8	0.12786	0.116838	0.107258	0.092683	0.05469
235	0.127634	0.117117	0.107118	0.092562	0.054975
235.2	0.127432	0.117455	0.107188	0.092469	0.055157
235.4	0.127191	0.117392	0.106955	0.092487	0.055244
235.6	0.126694	0.117309	0.106399	0.092707	0.055229
235.8	0.126689	0.117276	0.106718	0.093044	0.055396
236	0.126603	0.117316	0.107106	0.093153	0.056001
236.2	0.126619	0.117408	0.106919	0.093037	0.056159
236.4	0.126992	0.117544	0.107044	0.093461	0.056324
236.6	0.127138	0.117228	0.107161	0.093609	0.056351
236.8	0.127284	0.1171	0.107364	0.093785	0.056143
237	0.12732	0.117172	0.107504	0.093993	0.056184
237.2	0.127244	0.117071	0.107596	0.094344	0.055937
237.4	0.127152	0.117459	0.107666	0.094089	0.055089
237.6	0.126983	0.117282	0.107371	0.093622	0.054599
237.8	0.127266	0.117136	0.107077	0.093319	0.053957
238	0.127482	0.117379	0.106902	0.093203	0.053473
238.2	0.127569	0.117422	0.106418	0.092908	0.053207
238.4	0.127552	0.117711	0.106306	0.092769	0.052882
238.6	0.127403	0.117866	0.105998	0.092517	0.053211
238.8	0.127441	0.118128	0.105756	0.09249	0.053532
239	0.127258	0.118259	0.105327	0.092272	0.053697
239.2	0.127119	0.118102	0.105247	0.0924	0.05405
239.4	0.127071	0.117758	0.105122	0.092557	0.054559
239.6	0.127073	0.117668	0.105093	0.092488	0.055148
239.8	0.12729	0.117731	0.105381	0.092488	0.055751

## Sheet: Figure 1E
	MAb362 IgG v. SARS-CoV-2 RBD
Time, s	1000 nM	500 nM	250 nM	125 nM	62.5 nM
0	0	0	0	0	0
0.2	0.014903	0.006458	0.003416	0.001374	0.000405
0.4	0.0319	0.014024	0.007197	0.002924	0.00112
0.6	0.050034	0.022507	0.011737	0.004591	0.001869
0.8	0.068572	0.031687	0.016477	0.006734	0.002887
1	0.087656	0.041524	0.020978	0.008818	0.003947
1.2	0.106415	0.051319	0.026202	0.010884	0.005076
1.4	0.124229	0.06126	0.031506	0.013215	0.00618
1.6	0.140509	0.071138	0.036329	0.015612	0.007212
1.8	0.154687	0.080148	0.041022	0.018147	0.008526
2	0.165965	0.088092	0.044934	0.0211	0.009643
2.2	0.174004	0.094878	0.047545	0.024024	0.010968
2.4	0.180539	0.100397	0.050521	0.026604	0.012107
2.6	0.186389	0.105341	0.053749	0.028555	0.013017
2.8	0.192019	0.109063	0.056241	0.030569	0.013952
3	0.19694	0.113242	0.059014	0.03239	0.014637
3.2	0.201486	0.116727	0.062325	0.034249	0.015541
3.4	0.205912	0.120459	0.064643	0.035871	0.016403
3.6	0.209826	0.123676	0.067242	0.037369	0.017375
3.8	0.213607	0.126485	0.069525	0.038916	0.017988
4	0.217109	0.128931	0.072249	0.040341	0.018602
4.2	0.22023	0.131312	0.07438	0.041303	0.019162
4.4	0.223538	0.13369	0.076855	0.041954	0.019951
4.6	0.226385	0.135737	0.080205	0.042623	0.020672
4.8	0.228758	0.137814	0.081691	0.043414	0.021478
5	0.231786	0.139953	0.082831	0.04376	0.022032
5.2	0.234457	0.141859	0.085582	0.044348	0.022396
5.4	0.23691	0.143982	0.087365	0.045159	0.022654
5.6	0.239243	0.146188	0.088366	0.045839	0.023119
5.8	0.241635	0.147792	0.089881	0.046683	0.023674
6	0.243802	0.149546	0.091431	0.047924	0.024058
6.2	0.246337	0.151319	0.09238	0.0489	0.024592
6.4	0.248495	0.152698	0.093765	0.049499	0.02469
6.6	0.251004	0.154528	0.094864	0.05015	0.024972
6.8	0.253568	0.155839	0.095853	0.051012	0.025466
7	0.255877	0.157534	0.096335	0.051913	0.025708
7.2	0.258212	0.158759	0.096631	0.052091	0.026021
7.4	0.260567	0.160314	0.097808	0.052621	0.026681
7.6	0.262572	0.161407	0.098791	0.053272	0.027016
7.8	0.264604	0.162813	0.099509	0.053878	0.0271
8	0.266225	0.163986	0.100882	0.054517	0.027839
8.2	0.26755	0.165339	0.100483	0.054776	0.028171
8.4	0.269229	0.166429	0.101585	0.05543	0.028758
8.6	0.270752	0.167179	0.102671	0.056149	0.029663
8.8	0.272001	0.168397	0.101501	0.056977	0.030431
9	0.27375	0.16953	0.101896	0.057648	0.030881
9.2	0.275249	0.170872	0.103311	0.058049	0.031581
9.4	0.276534	0.171952	0.103549	0.058203	0.031945
9.6	0.277384	0.173152	0.103876	0.058284	0.032107
9.8	0.278424	0.174202	0.104701	0.058781	0.032312
10	0.279672	0.175322	0.105968	0.059364	0.032645
10.2	0.281297	0.176416	0.106307	0.06002	0.033011
10.4	0.282948	0.177374	0.10727	0.060863	0.033132
10.6	0.284751	0.178683	0.108819	0.061866	0.033104
10.8	0.286618	0.179979	0.109422	0.062718	0.032953
11	0.288555	0.180914	0.109647	0.063117	0.033079
11.2	0.290433	0.181607	0.111235	0.063384	0.033131
11.4	0.291855	0.182607	0.112935	0.064148	0.033554
11.6	0.292939	0.183485	0.112701	0.065299	0.033157
11.8	0.294271	0.184412	0.114132	0.065624	0.033174
12	0.295383	0.185248	0.114798	0.065907	0.03349
12.2	0.296459	0.186096	0.114877	0.066417	0.033565
12.4	0.297829	0.186508	0.116089	0.066973	0.034111
12.6	0.298864	0.18714	0.116382	0.067145	0.034662
12.8	0.3001	0.188179	0.115614	0.066988	0.035359
13	0.301322	0.188723	0.115854	0.066789	0.035338
13.2	0.302522	0.189718	0.116428	0.066733	0.035653
13.4	0.303322	0.19068	0.116559	0.066868	0.035184
13.6	0.304114	0.191885	0.116265	0.067056	0.035237
13.8	0.305139	0.19262	0.116355	0.067294	0.035762
14	0.30654	0.193401	0.11808	0.067991	0.036277
14.2	0.307517	0.194198	0.118524	0.068542	0.036635
14.4	0.308784	0.195238	0.118765	0.069046	0.036481
14.6	0.309885	0.196409	0.119752	0.069196	0.036524
14.8	0.311317	0.197273	0.120141	0.069355	0.036732
15	0.312615	0.197867	0.120963	0.069341	0.036998
15.2	0.313942	0.198613	0.122406	0.06965	0.036928
15.4	0.314821	0.19968	0.123474	0.070244	0.03693
15.6	0.315574	0.2002	0.123711	0.070546	0.037081
15.8	0.316617	0.201038	0.12562	0.070819	0.037408
16	0.317632	0.201849	0.126257	0.071281	0.037871
16.2	0.318659	0.202697	0.126964	0.0719	0.038245
16.4	0.319897	0.20337	0.127237	0.072065	0.038627
16.6	0.320657	0.204065	0.12783	0.07218	0.039015
16.8	0.321739	0.204725	0.127958	0.072588	0.039133
17	0.322833	0.205119	0.127796	0.073918	0.038854
17.2	0.32384	0.206124	0.128009	0.074457	0.039052
17.4	0.324325	0.207013	0.128183	0.075014	0.039096
17.6	0.324766	0.207831	0.12741	0.075539	0.039435
17.8	0.325308	0.208032	0.127956	0.075947	0.039945
18	0.326045	0.208704	0.129243	0.076529	0.040318
18.2	0.326506	0.209264	0.128678	0.076665	0.040684
18.4	0.327214	0.209757	0.128378	0.076976	0.041264
18.6	0.327959	0.210126	0.129371	0.076818	0.04192
18.8	0.328816	0.210502	0.129296	0.077181	0.041967
19	0.329794	0.211231	0.129455	0.077008	0.041919
19.2	0.330938	0.211795	0.129921	0.076876	0.041909
19.4	0.331277	0.212184	0.13051	0.076696	0.041857
19.6	0.3317	0.212446	0.12971	0.076421	0.04183
19.8	0.332359	0.213065	0.130499	0.076262	0.041546
20	0.333218	0.213576	0.130928	0.076344	0.041731
20.2	0.334229	0.214133	0.131518	0.076508	0.041402
20.4	0.335327	0.214677	0.132136	0.076791	0.04112
20.6	0.33578	0.21499	0.133411	0.077369	0.041064
20.8	0.336805	0.215685	0.134215	0.077964	0.040587
21	0.337821	0.216159	0.134961	0.078431	0.04074
21.2	0.338367	0.217077	0.135669	0.078143	0.040889
21.4	0.339068	0.217853	0.13651	0.078714	0.041325
21.6	0.339983	0.218918	0.136653	0.079037	0.041203
21.8	0.341	0.219864	0.13842	0.079485	0.041616
22	0.341888	0.220509	0.139738	0.079969	0.042069
22.2	0.34276	0.220977	0.140296	0.080426	0.042689
22.4	0.343852	0.22117	0.140371	0.080663	0.04304
22.6	0.344962	0.221867	0.141733	0.080622	0.043278
22.8	0.345819	0.222461	0.141584	0.081055	0.043078
23	0.346552	0.223016	0.141108	0.080772	0.043347
23.2	0.347191	0.223292	0.140889	0.080515	0.043304
23.4	0.347699	0.223624	0.141201	0.080347	0.043775
23.6	0.348264	0.224349	0.1409	0.080385	0.043675
23.8	0.348741	0.224965	0.141175	0.080288	0.043819
24	0.349437	0.225272	0.141136	0.080855	0.044164
24.2	0.350277	0.226011	0.141116	0.081794	0.043537
24.4	0.350595	0.226608	0.14212	0.082299	0.043647
24.6	0.350893	0.227081	0.142661	0.082756	0.043899
24.8	0.35149	0.2279	0.143117	0.082957	0.043924
25	0.352051	0.228343	0.142935	0.082851	0.043942
25.2	0.352919	0.22911	0.143184	0.082683	0.044221
25.4	0.353645	0.229797	0.143555	0.082769	0.044378
25.6	0.354144	0.230722	0.143414	0.083167	0.043842
25.8	0.354838	0.23156	0.144331	0.08369	0.043944
26	0.355714	0.231724	0.144497	0.083722	0.044033
26.2	0.356277	0.232402	0.143921	0.083915	0.044377
26.4	0.357087	0.23315	0.143692	0.084312	0.044693
26.6	0.35734	0.233979	0.14517	0.084586	0.045063
26.8	0.357952	0.234413	0.145112	0.085001	0.045258
27	0.35826	0.234787	0.144674	0.08514	0.045461
27.2	0.358901	0.235137	0.145471	0.085399	0.045981
27.4	0.359404	0.235534	0.146924	0.085673	0.046571
27.6	0.359803	0.236201	0.146988	0.08644	0.046534
27.8	0.360609	0.236424	0.147249	0.086494	0.046544
28	0.361172	0.236604	0.148254	0.086702	0.046896
28.2	0.361852	0.237122	0.148757	0.087089	0.046821
28.4	0.362342	0.237451	0.149803	0.087288	0.047328
28.6	0.363212	0.237592	0.14995	0.087594	0.047561
28.8	0.363836	0.237828	0.150533	0.087624	0.047729
29	0.364579	0.237958	0.150121	0.087531	0.047427
29.2	0.365399	0.238149	0.151258	0.087698	0.048
29.4	0.365687	0.238737	0.151104	0.087849	0.048004
29.6	0.366274	0.238925	0.150943	0.088176	0.047806
29.8	0.366968	0.239701	0.151283	0.088019	0.047816
30	0.36736	0.240315	0.15116	0.087697	0.048025
30.2	0.368014	0.241303	0.150338	0.087873	0.048648
30.4	0.368714	0.242118	0.150754	0.088146	0.048459
30.6	0.369253	0.242719	0.151974	0.08872	0.048204
30.8	0.369947	0.243121	0.151808	0.089347	0.048168
31	0.370283	0.243546	0.151504	0.089815	0.048159
31.2	0.370646	0.24427	0.153153	0.090131	0.048774
31.4	0.371075	0.244548	0.153845	0.090267	0.048717
31.6	0.372234	0.245228	0.153077	0.090295	0.048649
31.8	0.373185	0.245192	0.154397	0.089626	0.048378
32	0.373735	0.245531	0.155581	0.089615	0.048522
32.2	0.374501	0.245922	0.155275	0.08968	0.048497
32.4	0.375327	0.246082	0.156278	0.090166	0.048432
32.6	0.375923	0.246064	0.157176	0.09022	0.048153
32.8	0.376552	0.246451	0.158287	0.090435	0.048122
33	0.377131	0.2469	0.158173	0.090918	0.048089
33.2	0.377502	0.247039	0.158856	0.091403	0.048427
33.4	0.377737	0.247357	0.158578	0.091345	0.048678
33.6	0.378164	0.247464	0.157879	0.091295	0.048689
33.8	0.378519	0.24843	0.157379	0.091379	0.049306
34	0.378627	0.248791	0.157222	0.091516	0.049907
34.2	0.378985	0.249386	0.157218	0.091719	0.050174
34.4	0.379256	0.249707	0.15751	0.091769	0.04953
34.6	0.379678	0.250145	0.158016	0.092072	0.049963
34.8	0.3801	0.250511	0.158194	0.092233	0.05018
35	0.380515	0.25125	0.158963	0.092342	0.050506
35.2	0.380848	0.251979	0.160057	0.092643	0.050604
35.4	0.381522	0.252465	0.159548	0.09274	0.050395
35.6	0.382597	0.253184	0.159851	0.092987	0.050384
35.8	0.383047	0.253472	0.160603	0.093088	0.05025
36	0.383316	0.25353	0.161144	0.093537	0.050267
36.2	0.384116	0.253927	0.160693	0.093492	0.050138
36.4	0.384633	0.254105	0.161002	0.093704	0.049864
36.6	0.385072	0.254625	0.161969	0.093697	0.049464
36.8	0.385637	0.255199	0.161881	0.093768	0.04952
37	0.386251	0.255516	0.161729	0.093911	0.049768
37.2	0.387028	0.25554	0.161711	0.093831	0.049742
37.4	0.387687	0.255946	0.161651	0.093908	0.050103
37.6	0.388271	0.256622	0.161969	0.094178	0.050335
37.8	0.388544	0.256798	0.162604	0.094707	0.051006
38	0.388485	0.256858	0.163487	0.095161	0.051244
38.2	0.388749	0.257273	0.163872	0.095081	0.051235
38.4	0.389482	0.257483	0.164348	0.094904	0.051536
38.6	0.38979	0.25806	0.165096	0.094948	0.052361
38.8	0.390359	0.258553	0.165517	0.095063	0.052594
39	0.390737	0.259259	0.166207	0.095375	0.0527
39.2	0.390786	0.259761	0.166301	0.095685	0.052892
39.4	0.390893	0.26035	0.165778	0.095626	0.053187
39.6	0.39115	0.260583	0.166641	0.095796	0.053534
39.8	0.391276	0.260775	0.166323	0.095827	0.05362
40	0.391309	0.260691	0.166319	0.096173	0.053331
40.2	0.391864	0.261308	0.16592	0.096384	0.052974
40.4	0.391862	0.261509	0.166181	0.096857	0.05253
40.6	0.392084	0.261805	0.166877	0.09689	0.052612
40.8	0.392373	0.261956	0.166607	0.097251	0.052633
41	0.393024	0.262044	0.166391	0.097508	0.052737
41.2	0.393928	0.26247	0.166996	0.098079	0.052204
41.4	0.394323	0.262973	0.16721	0.09868	0.05209
41.6	0.394708	0.263484	0.167823	0.098991	0.052177
41.8	0.39513	0.26376	0.168269	0.099175	0.05247
42	0.395447	0.2643	0.16903	0.099257	0.052919
42.2	0.395869	0.264658	0.169351	0.098627	0.053308
42.4	0.396759	0.264918	0.170596	0.098612	0.053673
42.6	0.397084	0.265467	0.170985	0.098449	0.053846
42.8	0.397562	0.265478	0.171334	0.098462	0.053572
43	0.397835	0.266049	0.171584	0.098294	0.053335
43.2	0.397866	0.266149	0.172114	0.097997	0.053444
43.4	0.398307	0.266239	0.172061	0.097859	0.053479
43.6	0.398706	0.266844	0.171994	0.097718	0.053744
43.8	0.399285	0.26721	0.171838	0.097911	0.053586
44	0.399399	0.267604	0.171964	0.098188	0.053127
44.2	0.399731	0.268253	0.171568	0.098533	0.052985
44.4	0.400032	0.268447	0.171236	0.09871	0.052649
44.6	0.400114	0.268429	0.171276	0.098955	0.052585
44.8	0.400508	0.268826	0.170516	0.099599	0.052575
45	0.401056	0.269012	0.169673	0.100048	0.052518
45.2	0.401843	0.269514	0.17092	0.100559	0.052352
45.4	0.402076	0.269818	0.171259	0.101072	0.052394
45.6	0.402512	0.270247	0.171473	0.101282	0.052736
45.8	0.403119	0.270264	0.171707	0.101189	0.053618
46	0.403682	0.270244	0.172713	0.101254	0.054401
46.2	0.404599	0.270099	0.173072	0.101265	0.054835
46.4	0.405554	0.270282	0.173284	0.101446	0.054975
46.6	0.405786	0.270415	0.17399	0.101158	0.055473
46.8	0.406146	0.270144	0.173815	0.100928	0.055389
47	0.406345	0.270635	0.173706	0.100784	0.055675
47.2	0.406311	0.270919	0.17457	0.100765	0.055977
47.4	0.406492	0.271606	0.17499	0.10092	0.056415
47.6	0.406536	0.272454	0.175039	0.100982	0.056462
47.8	0.406532	0.273089	0.176408	0.101299	0.056044
48	0.406428	0.273912	0.176991	0.101382	0.05597
48.2	0.406624	0.274684	0.176961	0.101474	0.055798
48.4	0.406807	0.274776	0.177713	0.101786	0.055304
48.6	0.40663	0.275098	0.177852	0.10217	0.055331
48.8	0.407211	0.275757	0.177403	0.102249	0.055454
49	0.40723	0.276296	0.177975	0.10278	0.055205
49.2	0.40764	0.276666	0.178927	0.10303	0.055319
49.4	0.407756	0.276725	0.178425	0.103732	0.055404
49.6	0.408382	0.276649	0.178172	0.103845	0.05565
49.8	0.409401	0.276336	0.178185	0.103767	0.056228
50	0.409944	0.276446	0.178709	0.103533	0.056292
50.2	0.41063	0.27635	0.178206	0.103889	0.056448
50.4	0.411025	0.276601	0.178146	0.103902	0.056111
50.6	0.411458	0.276569	0.179301	0.103731	0.056483
50.8	0.411995	0.276536	0.178802	0.103828	0.056381
51	0.412394	0.277201	0.179013	0.103972	0.056221
51.2	0.412571	0.277655	0.179154	0.10374	0.056199
51.4	0.412775	0.277859	0.179658	0.103874	0.0563
51.6	0.412928	0.278476	0.179277	0.104199	0.055844
51.8	0.413021	0.27914	0.180373	0.104644	0.055514
52	0.413009	0.279575	0.181357	0.104465	0.055891
52.2	0.41305	0.280095	0.181558	0.104629	0.056107
52.4	0.413036	0.280437	0.181386	0.105211	0.056324
52.6	0.413039	0.28134	0.181948	0.105071	0.056946
52.8	0.413452	0.281778	0.18315	0.104946	0.057024
53	0.41289	0.282324	0.18352	0.10506	0.057331
53.2	0.413244	0.28214	0.183693	0.105025	0.057803
53.4	0.413343	0.282552	0.184256	0.105348	0.057909
53.6	0.414093	0.282723	0.184478	0.10529	0.057968
53.8	0.414632	0.283003	0.184173	0.105677	0.058053
54	0.414665	0.283453	0.185046	0.1063	0.057996
54.2	0.415518	0.283354	0.185033	0.107083	0.058261
54.4	0.416357	0.283196	0.184947	0.107491	0.058252
54.6	0.417193	0.282949	0.185061	0.107916	0.058572
54.8	0.417988	0.283094	0.18355	0.1083	0.05834
55	0.41855	0.283616	0.183127	0.108377	0.058282
55.2	0.418548	0.283811	0.183031	0.108279	0.058444
55.4	0.418604	0.283836	0.183132	0.108763	0.058574
55.6	0.418829	0.284441	0.182832	0.109155	0.058122
55.8	0.419302	0.284611	0.18356	0.109324	0.058362
56	0.419482	0.285147	0.184731	0.108915	0.058505
56.2	0.419707	0.285781	0.183874	0.108696	0.058298
56.4	0.419739	0.28639	0.184595	0.108932	0.058069
56.6	0.419922	0.286877	0.186495	0.108692	0.058168
56.8	0.419785	0.287086	0.187309	0.108499	0.058139
57	0.41966	0.287559	0.187368	0.108253	0.057789
57.2	0.420207	0.287548	0.187737	0.108166	0.057538
57.4	0.420609	0.288079	0.188462	0.107832	0.057469
57.6	0.421277	0.288128	0.187617	0.107537	0.057352
57.8	0.421567	0.288253	0.188176	0.107702	0.057025
58	0.422113	0.288151	0.188488	0.107456	0.057301
58.2	0.422719	0.287994	0.187657	0.107558	0.057534
58.4	0.423536	0.288137	0.187635	0.108257	0.057563
58.6	0.424175	0.288248	0.187465	0.108411	0.057355
58.8	0.424768	0.288807	0.187378	0.108633	0.057499
59	0.425011	0.289144	0.18775	0.108947	0.057768
59.2	0.424846	0.289317	0.188168	0.109211	0.058219
59.4	0.425176	0.28927	0.187579	0.11004	0.058367
59.6	0.425674	0.289846	0.186729	0.110426	0.058476
59.8	0.426321	0.290198	0.18686	0.110408	0.058795
60	0.426384	0.29053	0.187254	0.110094	0.058425
60.2	0.42651	0.290751	0.186542	0.110493	0.058509
60.4	0.426505	0.291055	0.187855	0.111593	0.058469
60.6	0.426868	0.291293	0.18891	0.112478	0.058951
60.8	0.426669	0.291693	0.188876	0.113111	0.059025
61	0.426978	0.291833	0.188287	0.11359	0.05866
61.2	0.427438	0.291756	0.189247	0.113889	0.059109
61.4	0.427747	0.292008	0.189416	0.113955	0.059827
61.6	0.427914	0.291952	0.188896	0.113663	0.060109
61.8	0.428607	0.291865	0.189898	0.113357	0.060286
62	0.429209	0.292006	0.190405	0.113055	0.06067
62.2	0.429754	0.292626	0.190311	0.11322	0.060428
62.4	0.430392	0.292995	0.19136	0.113419	0.060343
62.6	0.430834	0.293215	0.191205	0.113218	0.060026
62.8	0.431238	0.293783	0.191445	0.113861	0.060031
63	0.431331	0.294005	0.191116	0.114018	0.060124
63.2	0.431477	0.29436	0.191773	0.114146	0.06041
63.4	0.43193	0.294495	0.191852	0.114526	0.060568
63.6	0.432039	0.294775	0.191591	0.114365	0.06083
63.8	0.432267	0.294835	0.192681	0.113644	0.060707
64	0.432334	0.294964	0.192768	0.113433	0.060703
64.2	0.432509	0.295301	0.192776	0.113587	0.060458
64.4	0.432197	0.295386	0.192741	0.113787	0.060239
64.6	0.432173	0.295616	0.192816	0.114114	0.060397
64.8	0.431973	0.296052	0.192388	0.114821	0.060304
65	0.432747	0.296194	0.192802	0.115549	0.060687
65.2	0.433335	0.296182	0.193578	0.116044	0.061224
65.4	0.433619	0.296117	0.192487	0.116526	0.061264
65.6	0.433719	0.295958	0.192677	0.116266	0.06122
65.8	0.433996	0.296287	0.193413	0.116264	0.061188
66	0.43419	0.296729	0.193358	0.116058	0.060876
66.2	0.434352	0.296976	0.193302	0.11596	0.060754
66.4	0.434409	0.297297	0.194208	0.116041	0.060283
66.6	0.434888	0.297646	0.193989	0.115907	0.060066
66.8	0.435071	0.298017	0.194129	0.116305	0.060189
67	0.435315	0.298641	0.194259	0.116048	0.060217
67.2	0.435657	0.299002	0.195969	0.116289	0.060281
67.4	0.436058	0.299125	0.197195	0.116224	0.060421
67.6	0.43636	0.299408	0.197873	0.116275	0.060424
67.8	0.436801	0.299832	0.198492	0.115713	0.060542
68	0.436664	0.300197	0.198545	0.115683	0.061009
68.2	0.43671	0.300165	0.19812	0.11541	0.060953
68.4	0.436677	0.300215	0.19813	0.11543	0.061504
68.6	0.437147	0.300921	0.198562	0.11586	0.061831
68.8	0.437605	0.301266	0.19882	0.116229	0.062292
69	0.438379	0.301256	0.198764	0.116577	0.062852
69.2	0.438486	0.301094	0.198349	0.11693	0.06312
69.4	0.438414	0.300939	0.19743	0.117384	0.06341
69.6	0.438521	0.300973	0.197089	0.11745	0.063727
69.8	0.438845	0.301039	0.196753	0.117455	0.063982
70	0.439212	0.301023	0.196749	0.117175	0.06363
70.2	0.439336	0.301199	0.197063	0.117086	0.063716
70.4	0.439538	0.301642	0.197264	0.116936	0.063414
70.6	0.439819	0.30195	0.196737	0.117075	0.063722
70.8	0.440032	0.302264	0.195625	0.117394	0.063538
71	0.440539	0.302599	0.196336	0.117552	0.063102
71.2	0.440973	0.302625	0.198059	0.118233	0.062679
71.4	0.441269	0.302982	0.198343	0.118482	0.062236
71.6	0.441654	0.303239	0.197922	0.119351	0.061966
71.8	0.441495	0.303391	0.19849	0.119688	0.062274
72	0.44145	0.303456	0.199605	0.119758	0.062406
72.2	0.441921	0.303686	0.19913	0.119759	0.062171
72.4	0.442022	0.304221	0.199747	0.119566	0.062162
72.6	0.441884	0.304861	0.200078	0.119436	0.062298
72.8	0.441933	0.305118	0.20045	0.119427	0.062294
73	0.441983	0.305242	0.200334	0.119676	0.062547
73.2	0.442079	0.305137	0.20095	0.119575	0.062681
73.4	0.442195	0.304959	0.200875	0.119802	0.063353
73.6	0.44285	0.304975	0.201623	0.119944	0.063353
73.8	0.443138	0.305208	0.202062	0.1196	0.063701
74	0.443234	0.305846	0.202154	0.119192	0.063794
74.2	0.443706	0.305864	0.20171	0.119021	0.064284
74.4	0.443899	0.305534	0.201597	0.118511	0.064358
74.6	0.444204	0.305655	0.201353	0.118162	0.064626
74.8	0.444522	0.305814	0.200856	0.118215	0.064612
75	0.444868	0.306043	0.201211	0.118322	0.064199
75.2	0.445208	0.306653	0.201047	0.118747	0.063856
75.4	0.445481	0.306817	0.200104	0.119465	0.063693
75.6	0.446008	0.306918	0.200384	0.120201	0.063838
75.8	0.44628	0.306901	0.20234	0.120482	0.064029
76	0.446916	0.307283	0.202349	0.12032	0.063958
76.2	0.447189	0.307643	0.202077	0.120649	0.063784
76.4	0.447382	0.307794	0.202957	0.120727	0.063797
76.6	0.447242	0.308054	0.203378	0.120705	0.064021
76.8	0.447356	0.308077	0.203748	0.121022	0.063823
77	0.447397	0.308331	0.204113	0.121167	0.064107
77.2	0.44767	0.308347	0.2045	0.121044	0.064081
77.4	0.44777	0.308569	0.203891	0.120961	0.064123
77.6	0.44797	0.309025	0.204456	0.121186	0.063614
77.8	0.447872	0.309411	0.204578	0.120766	0.063983
78	0.44805	0.309579	0.204253	0.120628	0.0641
78.2	0.44837	0.30919	0.203595	0.120802	0.064193
78.4	0.448358	0.309375	0.203913	0.12048	0.064349
78.6	0.448663	0.310138	0.204282	0.120636	0.06473
78.8	0.448817	0.31083	0.20342	0.121	0.064695
79	0.448896	0.31132	0.202715	0.121064	0.064617
79.2	0.449257	0.311793	0.203128	0.121095	0.064747
79.4	0.44962	0.311836	0.203165	0.121506	0.065245
79.6	0.45013	0.31203	0.20347	0.121415	0.065213
79.8	0.450877	0.311918	0.204432	0.121411	0.065152
80	0.451454	0.31211	0.204612	0.121682	0.065284
80.2	0.452006	0.311967	0.204659	0.122117	0.06527
80.4	0.452635	0.311938	0.205407	0.12243	0.065693
80.6	0.452767	0.312029	0.206109	0.122441	0.065591
80.8	0.452896	0.312229	0.20677	0.122779	0.06537
81	0.453259	0.312562	0.206717	0.123114	0.065434
81.2	0.453377	0.312419	0.207094	0.123248	0.065619
81.4	0.453327	0.312561	0.207493	0.123104	0.065652
81.6	0.453505	0.312662	0.20838	0.12354	0.065914
81.8	0.453478	0.312638	0.208575	0.123487	0.066271
82	0.453726	0.312813	0.207741	0.123698	0.066495
82.2	0.453844	0.31317	0.207182	0.123631	0.066878
82.4	0.453935	0.313249	0.206802	0.123803	0.067248
82.6	0.453848	0.313772	0.206521	0.124095	0.067476
82.8	0.453545	0.314174	0.205408	0.124088	0.067493
83	0.453531	0.314364	0.204384	0.124424	0.067546
83.2	0.453657	0.3145	0.20444	0.124398	0.06738
83.4	0.453646	0.314368	0.204266	0.124625	0.067713
83.6	0.454038	0.314385	0.204365	0.124818	0.067367
83.8	0.454359	0.314465	0.20486	0.125087	0.067453
84	0.454718	0.314629	0.20502	0.125614	0.067308
84.2	0.454902	0.31454	0.204796	0.125641	0.067048
84.4	0.455287	0.314694	0.205884	0.12535	0.067204
84.6	0.454958	0.314795	0.206371	0.125251	0.066768
84.8	0.454599	0.314996	0.20671	0.125181	0.066845
85	0.454706	0.315039	0.207519	0.125283	0.0674
85.2	0.454969	0.315094	0.208819	0.125175	0.067565
85.4	0.455407	0.315546	0.209355	0.124825	0.067413
85.6	0.455656	0.315835	0.209175	0.124922	0.066979
85.8	0.455844	0.316348	0.209785	0.124951	0.066486
86	0.456595	0.316897	0.209379	0.124716	0.066449
86.2	0.457019	0.317286	0.209834	0.12473	0.066703
86.4	0.457665	0.317489	0.210234	0.125289	0.066583
86.6	0.457886	0.318033	0.210534	0.12558	0.066762
86.8	0.458501	0.318334	0.210847	0.125488	0.066647
87	0.459028	0.318356	0.211347	0.125734	0.066624
87.2	0.459125	0.318668	0.212257	0.125733	0.06689
87.4	0.459488	0.319023	0.212743	0.125951	0.067464
87.6	0.460045	0.319247	0.212863	0.126268	0.067567
87.8	0.460392	0.319331	0.212424	0.126659	0.067892
88	0.460392	0.319416	0.211525	0.126897	0.068006
88.2	0.460304	0.319278	0.210921	0.126596	0.068083
88.4	0.460309	0.319318	0.210461	0.12626	0.068616
88.6	0.46005	0.319047	0.209703	0.12641	0.068629
88.8	0.460287	0.318713	0.209461	0.126098	0.068812
89	0.460825	0.318666	0.208894	0.125977	0.06873
89.2	0.461066	0.318617	0.208883	0.125816	0.068565
89.4	0.461348	0.318945	0.208639	0.12584	0.068423
89.6	0.461652	0.31906	0.208928	0.126192	0.067757
89.8	0.462199	0.319246	0.210074	0.12621	0.067748
90	0.462538	0.319438	0.209596	0.126543	0.06796
90.2	0.463085	0.319294	0.2099	0.126929	0.068284
90.4	0.463581	0.319413	0.210881	0.127111	0.068067
90.6	0.46355	0.319573	0.211002	0.126972	0.06796
90.8	0.464131	0.319984	0.212772	0.126714	0.067934
91	0.464453	0.320272	0.213791	0.126839	0.068045
91.2	0.46474	0.320809	0.215281	0.12703	0.068237
91.4	0.464682	0.321129	0.215447	0.127271	0.068324
91.6	0.464746	0.321389	0.21566	0.127778	0.068503
91.8	0.464806	0.321805	0.215785	0.128339	0.068859
92	0.464483	0.322352	0.215648	0.128703	0.06896
92.2	0.464536	0.322451	0.215706	0.129049	0.068785
92.4	0.464742	0.322582	0.215559	0.129196	0.068882
92.6	0.465008	0.322695	0.215638	0.129117	0.069058
92.8	0.465129	0.323009	0.215383	0.12905	0.069356
93	0.465363	0.323417	0.215462	0.128644	0.06942
93.2	0.464807	0.323523	0.216587	0.128226	0.069757
93.4	0.464955	0.323842	0.217453	0.127739	0.069651
93.6	0.465174	0.323873	0.218075	0.127767	0.06922
93.8	0.465243	0.32382	0.218518	0.127735	0.069653
94	0.464965	0.323941	0.217816	0.127797	0.069389
94.2	0.465418	0.324107	0.217604	0.127689	0.069316
94.4	0.465483	0.324382	0.217995	0.127954	0.068922
94.6	0.465711	0.324587	0.218014	0.128013	0.068763
94.8	0.466476	0.324682	0.218207	0.12804	0.068774
95	0.466791	0.32465	0.218139	0.127962	0.068726
95.2	0.467067	0.324565	0.218234	0.12791	0.068617
95.4	0.466935	0.324951	0.217141	0.128477	0.068587
95.6	0.467458	0.325095	0.21743	0.129096	0.068668
95.8	0.467935	0.32533	0.217597	0.129862	0.069021
96	0.468254	0.3256	0.216589	0.130448	0.069107
96.2	0.468699	0.325683	0.215844	0.131063	0.068839
96.4	0.46922	0.326025	0.216364	0.131432	0.069195
96.6	0.469613	0.326108	0.215916	0.131765	0.069731
96.8	0.469742	0.326139	0.215245	0.132117	0.070157
97	0.469563	0.325927	0.216047	0.132094	0.069678
97.2	0.469216	0.325812	0.217553	0.131942	0.069749
97.4	0.469668	0.326066	0.218711	0.131642	0.070099
97.6	0.469654	0.326074	0.218253	0.132075	0.069933
97.8	0.469554	0.326259	0.219057	0.131984	0.070152
98	0.469173	0.326537	0.219184	0.131615	0.069687
98.2	0.46981	0.327123	0.219154	0.131619	0.069458
98.4	0.470073	0.327157	0.220521	0.131863	0.069228
98.6	0.470146	0.327491	0.221212	0.131666	0.069105
98.8	0.470572	0.327893	0.221378	0.131587	0.068955
99	0.470474	0.327978	0.2219	0.131321	0.069083
99.2	0.470847	0.328166	0.222051	0.131431	0.069131
99.4	0.471108	0.328325	0.222598	0.131864	0.069609
99.6	0.471604	0.328078	0.222658	0.131799	0.069814
99.8	0.471998	0.328221	0.223052	0.131782	0.070487
100	0.472143	0.32844	0.222485	0.131482	0.07066
100.2	0.472099	0.328621	0.222407	0.131626	0.070641
100.4	0.472063	0.328861	0.221991	0.131617	0.071012
100.6	0.472003	0.328681	0.221132	0.131469	0.071219
100.8	0.471497	0.328704	0.221295	0.131561	0.071325
101	0.471261	0.32865	0.2214	0.131226	0.071266
101.2	0.471463	0.329109	0.221782	0.130726	0.071695
101.4	0.471129	0.329581	0.221037	0.130036	0.0723
101.6	0.47068	0.329545	0.2203	0.129738	0.071818
101.8	0.470829	0.329895	0.2209	0.129322	0.071675
102	0.470973	0.330176	0.2208	0.129019	0.071573
102.2	0.471608	0.330322	0.220719	0.129228	0.071497
102.4	0.471722	0.330584	0.221289	0.129542	0.071745
102.6	0.471927	0.33099	0.220645	0.129853	0.071672
102.8	0.472486	0.331241	0.220755	0.130632	0.07151
103	0.472698	0.330832	0.220162	0.130717	0.071668
103.2	0.473387	0.330669	0.220083	0.131157	0.071999
103.4	0.47383	0.330683	0.220251	0.131188	0.072407
103.6	0.474343	0.33052	0.219959	0.131524	0.072521
103.8	0.474798	0.330696	0.220997	0.131499	0.073125
104	0.475185	0.330787	0.220692	0.131831	0.072798
104.2	0.475459	0.33096	0.221094	0.132012	0.072479
104.4	0.475701	0.331036	0.222011	0.132102	0.072321
104.6	0.475966	0.331008	0.222582	0.13233	0.072252
104.8	0.476095	0.331147	0.223364	0.132916	0.071997
105	0.476179	0.331526	0.223044	0.132708	0.071992
105.2	0.476351	0.331842	0.224307	0.132793	0.071728
105.4	0.476151	0.331658	0.224879	0.132571	0.071832
105.6	0.476472	0.331862	0.225063	0.132894	0.071278
105.8	0.476906	0.332211	0.2257	0.133165	0.071591
106	0.476931	0.332197	0.225268	0.133074	0.071702
106.2	0.476878	0.332354	0.224758	0.133332	0.071495
106.4	0.476783	0.332857	0.224567	0.133717	0.071294
106.6	0.476886	0.333044	0.224517	0.134312	0.071124
106.8	0.477145	0.333303	0.223705	0.135032	0.071313
107	0.477202	0.333225	0.222178	0.135223	0.071605
107.2	0.477405	0.333458	0.221826	0.135549	0.071994
107.4	0.477234	0.333764	0.221577	0.135584	0.07236
107.6	0.477329	0.333745	0.220688	0.136348	0.07293
107.8	0.47754	0.334066	0.220741	0.136535	0.073072
108	0.47779	0.334013	0.220036	0.13697	0.072791
108.2	0.477914	0.334017	0.220135	0.136787	0.073341
108.4	0.477782	0.334041	0.220398	0.136593	0.073697
108.6	0.477865	0.33484	0.21999	0.136292	0.073799
108.8	0.477965	0.33514	0.220247	0.136168	0.073736
109	0.478128	0.335216	0.219885	0.136019	0.073459
109.2	0.478502	0.335385	0.221426	0.135961	0.07354
109.4	0.478711	0.335544	0.221629	0.13593	0.073662
109.6	0.479115	0.335963	0.222211	0.136046	0.073608
109.8	0.479221	0.336156	0.224011	0.136025	0.073851
110	0.479126	0.336117	0.224004	0.135823	0.073789
110.2	0.479032	0.336596	0.22404	0.135935	0.073406
110.4	0.479378	0.336773	0.225207	0.135826	0.073775
110.6	0.479404	0.336838	0.226657	0.135881	0.073971
110.8	0.47983	0.336983	0.226595	0.135953	0.073936
111	0.480344	0.336723	0.226718	0.136181	0.073846
111.2	0.480636	0.33671	0.227973	0.1364	0.074208
111.4	0.480878	0.336786	0.228031	0.136719	0.074487
111.6	0.481255	0.336707	0.227304	0.137133	0.07471
111.8	0.481959	0.336484	0.227878	0.136827	0.074558
112	0.48231	0.336219	0.227228	0.136343	0.07494
112.2	0.482544	0.336147	0.226844	0.135885	0.075218
112.4	0.482488	0.336492	0.227414	0.1357	0.074929
112.6	0.483168	0.336988	0.227654	0.135616	0.074787
112.8	0.483605	0.336382	0.227838	0.136407	0.074894
113	0.483882	0.336321	0.227189	0.136803	0.074405
113.2	0.48378	0.336641	0.22751	0.137036	0.074792
113.4	0.483802	0.336578	0.227139	0.137206	0.075017
113.6	0.483652	0.336738	0.227593	0.137422	0.07515
113.8	0.48355	0.336946	0.227734	0.138031	0.075043
114	0.483339	0.337087	0.227621	0.138315	0.075183
114.2	0.48295	0.337546	0.227927	0.138516	0.074951
114.4	0.483164	0.338014	0.228532	0.138697	0.075242
114.6	0.483118	0.338148	0.228851	0.139011	0.074873
114.8	0.483796	0.338398	0.228692	0.139434	0.074773
115	0.484323	0.338728	0.228203	0.139976	0.074806
115.2	0.484734	0.339134	0.228834	0.139993	0.074848
115.4	0.484975	0.339492	0.22834	0.139866	0.074871
115.6	0.485159	0.339506	0.228092	0.139459	0.075012
115.8	0.485487	0.339761	0.229285	0.138291	0.074958
116	0.485622	0.339679	0.229607	0.137513	0.074961
116.2	0.485751	0.339393	0.230403	0.136698	0.074308
116.4	0.485682	0.33933	0.231736	0.136529	0.074138
116.6	0.486009	0.339246	0.232168	0.136069	0.074431
116.8	0.485925	0.338766	0.232191	0.135579	0.074363
117	0.48609	0.339071	0.231859	0.134974	0.073862
117.2	0.485791	0.339153	0.232257	0.135119	0.074044
117.4	0.4858	0.339212	0.232147	0.135174	0.074193
117.6	0.486167	0.339317	0.231613	0.135843	0.073997
117.8	0.486467	0.339261	0.231863	0.136815	0.073776
118	0.486516	0.339391	0.232189	0.137407	0.073915
118.2	0.486619	0.339653	0.231752	0.13801	0.073865
118.4	0.487084	0.34006	0.231154	0.138641	0.073956
118.6	0.487313	0.340082	0.231078	0.139073	0.073983
118.8	0.487622	0.340484	0.230823	0.139624	0.074088
119	0.487838	0.340996	0.230011	0.139951	0.074105
119.2	0.4879	0.341341	0.22997	0.139888	0.074276
119.4	0.487774	0.341754	0.229496	0.139919	0.074522
119.6	0.487777	0.341971	0.229446	0.139548	0.074602
119.8	0.487682	0.342263	0.229958	0.138781	0.074386
120	0.529211	0.398092	0.254778	0.177177	0.118031
120.2	0.520225	0.392286	0.251189	0.175251	0.116485
120.4	0.510219	0.385654	0.247413	0.173036	0.114655
120.6	0.499604	0.378276	0.243037	0.171189	0.112835
120.8	0.488392	0.371069	0.238796	0.168679	0.110668
121	0.476972	0.363049	0.234182	0.165852	0.109258
121.2	0.465531	0.355387	0.229542	0.163016	0.107535
121.4	0.454128	0.348151	0.22497	0.160457	0.105919
121.6	0.443817	0.341599	0.220581	0.157334	0.104493
121.8	0.434481	0.335614	0.216772	0.154961	0.103411
122	0.426562	0.330508	0.213285	0.153135	0.102505
122.2	0.420402	0.326767	0.210759	0.151228	0.102087
122.4	0.41505	0.32329	0.207767	0.149777	0.101103
122.6	0.410087	0.320373	0.205313	0.148754	0.10047
122.8	0.405597	0.317366	0.203232	0.147315	0.099759
123	0.40196	0.31495	0.20154	0.146198	0.099127
123.2	0.39796	0.3125	0.199589	0.145797	0.098578
123.4	0.394226	0.310225	0.198549	0.145242	0.097823
123.6	0.390799	0.3079	0.19725	0.144103	0.097396
123.8	0.387315	0.30549	0.195053	0.144056	0.096775
124	0.383774	0.303057	0.193997	0.143687	0.096064
124.2	0.381223	0.300805	0.192671	0.142644	0.095841
124.4	0.37858	0.298489	0.191291	0.142271	0.095234
124.6	0.376379	0.296375	0.189757	0.142182	0.094783
124.8	0.374197	0.2947	0.188829	0.141007	0.094128
125	0.371948	0.292451	0.187399	0.139915	0.094094
125.2	0.369796	0.291	0.186286	0.139306	0.093591
125.4	0.367651	0.289512	0.18487	0.138472	0.093283
125.6	0.365722	0.287982	0.184181	0.136921	0.092978
125.8	0.363591	0.286357	0.182965	0.136421	0.092463
126	0.361546	0.285008	0.181919	0.136175	0.091834
126.2	0.359699	0.283675	0.180932	0.135161	0.091485
126.4	0.358245	0.282475	0.17992	0.134436	0.090917
126.6	0.356234	0.281156	0.179157	0.134088	0.090362
126.8	0.354651	0.279715	0.178396	0.13328	0.08974
127	0.352825	0.278667	0.178136	0.133081	0.089108
127.2	0.351055	0.277366	0.177089	0.132912	0.08902
127.4	0.349772	0.276262	0.176358	0.132537	0.088267
127.6	0.348007	0.275421	0.175283	0.131237	0.087747
127.8	0.346395	0.274494	0.174291	0.131088	0.087228
128	0.345178	0.273691	0.174113	0.130306	0.086883
128.2	0.343716	0.272848	0.17328	0.129411	0.08689
128.4	0.34201	0.272331	0.172409	0.128987	0.087008
128.6	0.340827	0.271433	0.172125	0.129018	0.086671
128.8	0.339517	0.27078	0.171893	0.12802	0.086669
129	0.33798	0.26984	0.171152	0.127495	0.086888
129.2	0.336797	0.268925	0.170696	0.127366	0.08692
129.4	0.335606	0.267928	0.170406	0.126524	0.08713
129.6	0.334247	0.266907	0.170359	0.125753	0.086937
129.8	0.333006	0.265635	0.169643	0.125891	0.086889
130	0.331734	0.264736	0.169606	0.125723	0.086557
130.2	0.330939	0.263628	0.168906	0.125303	0.086307
130.4	0.330257	0.262626	0.168333	0.125888	0.085473
130.6	0.329209	0.261488	0.167793	0.126413	0.085013
130.8	0.328494	0.260606	0.167171	0.126599	0.084932
131	0.327594	0.259839	0.166537	0.12655	0.084889
131.2	0.326776	0.258952	0.165376	0.126609	0.084635
131.4	0.325942	0.25812	0.164783	0.126396	0.084016
131.6	0.324649	0.257746	0.164554	0.12548	0.083726
131.8	0.323743	0.257448	0.164274	0.125554	0.083726
132	0.322639	0.257427	0.163789	0.12503	0.083731
132.2	0.321405	0.257125	0.163406	0.124361	0.083754
132.4	0.320344	0.256641	0.163152	0.123475	0.083691
132.6	0.319485	0.255888	0.163117	0.1234	0.083036
132.8	0.318363	0.255745	0.162706	0.122365	0.083401
133	0.317542	0.255155	0.162116	0.121779	0.083071
133.2	0.316812	0.254654	0.162152	0.121473	0.08305
133.4	0.315894	0.254322	0.162304	0.121004	0.083048
133.6	0.314811	0.253631	0.162073	0.120412	0.082794
133.8	0.313994	0.253131	0.161789	0.120071	0.08282
134	0.313298	0.252774	0.162107	0.11934	0.082527
134.2	0.31275	0.252386	0.161473	0.118923	0.082286
134.4	0.312067	0.251777	0.161028	0.118958	0.082028
134.6	0.311348	0.251243	0.160331	0.118976	0.08237
134.8	0.310798	0.250658	0.159594	0.118468	0.082839
135	0.310014	0.250235	0.158767	0.117885	0.082666
135.2	0.309159	0.249693	0.158118	0.118025	0.082505
135.4	0.308226	0.24917	0.15767	0.117873	0.082396
135.6	0.307433	0.24897	0.157321	0.117139	0.082227
135.8	0.306763	0.248561	0.156518	0.117526	0.082034
136	0.305766	0.2481	0.155857	0.117686	0.081451
136.2	0.305397	0.247145	0.155355	0.117197	0.081197
136.4	0.304542	0.246333	0.154535	0.116946	0.080716
136.6	0.303686	0.245512	0.154436	0.117755	0.080207
136.8	0.303108	0.245091	0.154252	0.117627	0.080072
137	0.302741	0.24431	0.154093	0.11772	0.079633
137.2	0.302282	0.243756	0.154201	0.11819	0.079432
137.4	0.301769	0.243677	0.154139	0.118111	0.079025
137.6	0.301156	0.243121	0.153913	0.117574	0.078882
137.8	0.300699	0.242928	0.154232	0.117133	0.078609
138	0.300233	0.242346	0.154649	0.116546	0.078263
138.2	0.299345	0.242151	0.153679	0.115712	0.078064
138.4	0.299113	0.241456	0.153025	0.115493	0.078439
138.6	0.298728	0.241058	0.152182	0.115793	0.078491
138.8	0.297777	0.240474	0.151761	0.115349	0.078668
139	0.297171	0.240271	0.151366	0.115202	0.078484
139.2	0.296443	0.239805	0.151334	0.115392	0.078735
139.4	0.295962	0.239232	0.151235	0.115381	0.078931
139.6	0.295699	0.238869	0.150906	0.115309	0.078697
139.8	0.295414	0.238133	0.150789	0.115926	0.078461
140	0.29478	0.237679	0.150585	0.115966	0.078184
140.2	0.294294	0.237259	0.150603	0.114992	0.078224
140.4	0.293324	0.236862	0.150482	0.114909	0.07795
140.6	0.292541	0.236379	0.150678	0.115056	0.077755
140.8	0.29212	0.236345	0.150608	0.114694	0.077637
141	0.291732	0.235805	0.150388	0.114267	0.077452
141.2	0.291213	0.235896	0.150288	0.114149	0.076727
141.4	0.290811	0.236157	0.150072	0.113946	0.076603
141.6	0.289859	0.235927	0.149948	0.113174	0.076463
141.8	0.289479	0.235715	0.150197	0.112748	0.076123
142	0.28923	0.2355	0.149441	0.112195	0.076029
142.2	0.288644	0.235185	0.148655	0.111504	0.075943
142.4	0.288479	0.234767	0.147937	0.111395	0.076133
142.6	0.287815	0.234347	0.147528	0.111733	0.075829
142.8	0.287162	0.233834	0.147352	0.111431	0.076056
143	0.286964	0.233744	0.147	0.110972	0.076525
143.2	0.286344	0.23319	0.146861	0.111147	0.076581
143.4	0.286452	0.232899	0.146716	0.111363	0.076562
143.6	0.286261	0.232612	0.146214	0.111139	0.076549
143.8	0.285886	0.232	0.14625	0.111193	0.076509
144	0.285299	0.23182	0.146124	0.111253	0.076565
144.2	0.284371	0.231539	0.145896	0.111165	0.076527
144.4	0.283682	0.231005	0.145567	0.111689	0.076231
144.6	0.283083	0.230358	0.145059	0.112276	0.076176
144.8	0.282779	0.229929	0.144956	0.112073	0.076147
145	0.282439	0.229167	0.144327	0.111652	0.076181
145.2	0.282036	0.228744	0.143993	0.111602	0.076006
145.4	0.281604	0.228221	0.143516	0.111215	0.076007
145.6	0.280576	0.227799	0.143076	0.110423	0.075776
145.8	0.280387	0.227249	0.143084	0.110243	0.075568
146	0.280041	0.226761	0.142749	0.109748	0.075317
146.2	0.279881	0.226477	0.142597	0.109331	0.075077
146.4	0.279679	0.226732	0.142282	0.109103	0.075049
146.6	0.279385	0.226283	0.142266	0.1094	0.074733
146.8	0.278783	0.226161	0.142199	0.109148	0.07465
147	0.278526	0.226075	0.141659	0.108972	0.074667
147.2	0.278077	0.2257	0.141743	0.109394	0.074086
147.4	0.277855	0.225834	0.141518	0.109584	0.074054
147.6	0.277148	0.225504	0.141116	0.109176	0.073743
147.8	0.276787	0.225287	0.140755	0.109241	0.073187
148	0.276171	0.225157	0.140722	0.110019	0.072954
148.2	0.275865	0.22494	0.140172	0.109988	0.072689
148.4	0.275533	0.22457	0.140031	0.109879	0.072834
148.6	0.275459	0.224117	0.139695	0.109757	0.073007
148.8	0.275003	0.224101	0.139757	0.10892	0.073222
149	0.274871	0.223832	0.139213	0.108046	0.073483
149.2	0.274393	0.223561	0.138948	0.107653	0.073276
149.4	0.273873	0.223419	0.138996	0.106974	0.073037
149.6	0.273317	0.223518	0.138951	0.106257	0.073195
149.8	0.27337	0.223267	0.139392	0.105874	0.073336
150	0.273003	0.222895	0.139365	0.105765	0.07318
150.2	0.272953	0.223088	0.139089	0.105364	0.073356
150.4	0.272639	0.222911	0.13887	0.105505	0.073328
150.6	0.272241	0.222345	0.138693	0.10628	0.073265
150.8	0.271892	0.221911	0.138524	0.106089	0.073095
151	0.271766	0.221535	0.13792	0.105959	0.073289
151.2	0.271328	0.221331	0.137773	0.106458	0.073063
151.4	0.270888	0.221097	0.13764	0.106469	0.073017
151.6	0.270362	0.220931	0.137346	0.106047	0.072712
151.8	0.270129	0.220834	0.136949	0.106121	0.072538
152	0.269592	0.220481	0.13698	0.10662	0.072554
152.2	0.269493	0.220014	0.13679	0.106541	0.072688
152.4	0.26882	0.219895	0.136832	0.106359	0.072608
152.6	0.268438	0.219906	0.136844	0.106421	0.072159
152.8	0.26776	0.220102	0.136934	0.106134	0.072241
153	0.267756	0.219782	0.13669	0.105628	0.072158
153.2	0.267134	0.219681	0.136478	0.10572	0.071684
153.4	0.266754	0.219583	0.136795	0.105171	0.071241
153.6	0.26598	0.219459	0.136376	0.104914	0.071137
153.8	0.265647	0.219283	0.136168	0.104983	0.070887
154	0.265059	0.218654	0.135743	0.105219	0.070689
154.2	0.264896	0.21837	0.135343	0.104864	0.070375
154.4	0.264658	0.217859	0.135241	0.105276	0.070259
154.6	0.264261	0.217586	0.134891	0.105602	0.069998
154.8	0.264096	0.217123	0.134699	0.105159	0.069997
155	0.263851	0.217245	0.134569	0.104569	0.070071
155.2	0.263753	0.217116	0.134562	0.104302	0.06978
155.4	0.263433	0.216865	0.134626	0.104104	0.069981
155.6	0.263063	0.217351	0.134473	0.103519	0.070001
155.8	0.262812	0.217126	0.134117	0.103193	0.069903
156	0.262497	0.216849	0.133915	0.103517	0.069931
156.2	0.262357	0.216667	0.133848	0.103653	0.069797
156.4	0.262256	0.216647	0.133303	0.103293	0.069742
156.6	0.262218	0.216506	0.133134	0.10379	0.069614
156.8	0.262038	0.216018	0.133256	0.103991	0.069964
157	0.261853	0.215576	0.1334	0.103809	0.06994
157.2	0.261288	0.215314	0.133289	0.104155	0.069669
157.4	0.26108	0.215066	0.132947	0.10416	0.069519
157.6	0.26091	0.214874	0.13242	0.10393	0.069949
157.8	0.260656	0.214543	0.132247	0.103973	0.070089
158	0.260452	0.214182	0.132273	0.104233	0.070041
158.2	0.260256	0.214194	0.13221	0.103745	0.069987
158.4	0.259911	0.214006	0.132368	0.10337	0.070521
158.6	0.259333	0.213791	0.132221	0.103014	0.070663
158.8	0.259005	0.213718	0.132015	0.102788	0.070717
159	0.258707	0.213589	0.132006	0.102093	0.070743
159.2	0.258232	0.213311	0.131113	0.101963	0.070788
159.4	0.257575	0.213025	0.130713	0.102078	0.070673
159.6	0.25735	0.212914	0.130345	0.101506	0.070231
159.8	0.256966	0.212289	0.129868	0.101332	0.069813
160	0.256821	0.211671	0.129614	0.101742	0.069522
160.2	0.256618	0.210936	0.129613	0.101482	0.069219
160.4	0.256351	0.210484	0.129611	0.10092	0.069159
160.6	0.256115	0.210334	0.129942	0.101237	0.069058
160.8	0.255749	0.210029	0.129761	0.101252	0.0692
161	0.255907	0.20991	0.12979	0.100672	0.069369
161.2	0.255853	0.20969	0.129611	0.100699	0.06902
161.4	0.256082	0.209352	0.129407	0.100718	0.068913
161.6	0.255989	0.20952	0.129712	0.100506	0.069281
161.8	0.255484	0.209327	0.129901	0.100359	0.068711
162	0.255485	0.209645	0.130104	0.100688	0.068483
162.2	0.255234	0.209599	0.129887	0.100639	0.068547
162.4	0.254502	0.209274	0.129716	0.100579	0.068969
162.6	0.253896	0.209225	0.12958	0.10115	0.068701
162.8	0.25337	0.209229	0.129216	0.101418	0.068601
163	0.252802	0.209188	0.129073	0.10074	0.068632
163.2	0.252445	0.209051	0.128379	0.100608	0.06855
163.4	0.252234	0.208669	0.128503	0.100873	0.067748
163.6	0.252025	0.208601	0.12842	0.100499	0.067281
163.8	0.251959	0.20868	0.128461	0.100269	0.066926
164	0.251828	0.208571	0.128468	0.100195	0.066697
164.2	0.251522	0.208525	0.128585	0.099842	0.0665
164.4	0.251349	0.208777	0.128678	0.099477	0.06703
164.6	0.251647	0.208984	0.128122	0.099767	0.067196
164.8	0.251711	0.208634	0.127974	0.100007	0.067321
165	0.251769	0.208402	0.128205	0.099815	0.067563
165.2	0.251313	0.20829	0.128521	0.100206	0.067259
165.4	0.251078	0.208028	0.128878	0.100427	0.06763
165.6	0.250529	0.208067	0.12867	0.100077	0.067585
165.8	0.25021	0.207766	0.128547	0.099672	0.067308
166	0.250118	0.207772	0.128475	0.100617	0.067414
166.2	0.249698	0.207476	0.127949	0.100863	0.067494
166.4	0.249617	0.207092	0.127749	0.10071	0.067968
166.6	0.249465	0.20707	0.127793	0.100717	0.067649
166.8	0.248841	0.206792	0.127706	0.100318	0.067706
167	0.248453	0.206324	0.127361	0.09924	0.067567
167.2	0.24848	0.206034	0.127053	0.099155	0.067514
167.4	0.248153	0.205878	0.127106	0.099089	0.066738
167.6	0.248081	0.205946	0.127156	0.09795	0.066428
167.8	0.248073	0.205677	0.126863	0.09739	0.06615
168	0.24795	0.205544	0.126561	0.097458	0.066257
168.2	0.24784	0.205338	0.126561	0.09689	0.066416
168.4	0.247509	0.205293	0.126406	0.096418	0.066529
168.6	0.247474	0.205138	0.126081	0.096413	0.066067
168.8	0.247068	0.205051	0.126104	0.096955	0.06581
169	0.246726	0.205055	0.125631	0.096794	0.066188
169.2	0.246723	0.205033	0.125365	0.097016	0.066082
169.4	0.246218	0.204706	0.124873	0.09747	0.066151
169.6	0.245899	0.204331	0.124541	0.09761	0.066097
169.8	0.245848	0.204142	0.124931	0.098253	0.06635
170	0.245794	0.203719	0.124844	0.099355	0.066136
170.2	0.245613	0.203496	0.12431	0.099693	0.066138
170.4	0.24547	0.203086	0.124249	0.099583	0.066351
170.6	0.244832	0.202815	0.124053	0.099561	0.066123
170.8	0.24452	0.202428	0.12416	0.099315	0.066055
171	0.24437	0.202311	0.124121	0.098618	0.066449
171.2	0.244496	0.202389	0.124026	0.09853	0.066416
171.4	0.244428	0.202033	0.12428	0.098199	0.066176
171.6	0.244535	0.201905	0.124366	0.097387	0.066034
171.8	0.244072	0.201562	0.12375	0.096958	0.066155
172	0.244173	0.201815	0.123815	0.096742	0.066254
172.2	0.243587	0.201989	0.12376	0.095685	0.066114
172.4	0.243255	0.202127	0.123284	0.095324	0.065788
172.6	0.243155	0.201902	0.123385	0.095121	0.065665
172.8	0.2428	0.201917	0.123169	0.095279	0.06537
173	0.242322	0.201876	0.12282	0.094802	0.065784
173.2	0.242118	0.201808	0.123137	0.095002	0.065146
173.4	0.24165	0.201684	0.123532	0.095689	0.065182
173.6	0.2417	0.201236	0.123816	0.095645	0.065467
173.8	0.241229	0.201014	0.123912	0.095485	0.06543
174	0.241016	0.200952	0.123705	0.095829	0.065265
174.2	0.240893	0.20099	0.123184	0.096018	0.065308
174.4	0.240824	0.200539	0.12312	0.095656	0.065737
174.6	0.240902	0.200491	0.122948	0.095814	0.065899
174.8	0.240981	0.200824	0.123163	0.095993	0.066013
175	0.240659	0.200848	0.122649	0.095891	0.066312
175.2	0.240858	0.200704	0.122492	0.095566	0.066336
175.4	0.240871	0.200523	0.122602	0.095598	0.066275
175.6	0.240733	0.200449	0.122469	0.095583	0.066079
175.8	0.240475	0.200157	0.121916	0.095143	0.066188
176	0.240444	0.200152	0.121699	0.095399	0.066038
176.2	0.24005	0.199841	0.121384	0.095382	0.065914
176.4	0.239978	0.199421	0.121194	0.094925	0.065566
176.6	0.239716	0.198962	0.121435	0.094862	0.065524
176.8	0.239461	0.198981	0.121019	0.09543	0.064854
177	0.239312	0.198904	0.121076	0.095021	0.064633
177.2	0.239448	0.198734	0.121537	0.095132	0.064093
177.4	0.239545	0.198435	0.121793	0.095672	0.064082
177.6	0.239214	0.198073	0.121462	0.095424	0.06385
177.8	0.238684	0.19786	0.121288	0.095247	0.063548
178	0.238842	0.197739	0.120986	0.095934	0.06348
178.2	0.238945	0.197394	0.120455	0.095939	0.063619
178.4	0.238519	0.197271	0.120738	0.095555	0.063724
178.6	0.238222	0.197557	0.120755	0.09533	0.063513
178.8	0.237888	0.197813	0.120898	0.094902	0.06357
179	0.237281	0.197848	0.120628	0.094199	0.063706
179.2	0.237257	0.197909	0.121252	0.093621	0.064309
179.4	0.236841	0.197797	0.121398	0.094043	0.064297
179.6	0.236575	0.197749	0.121342	0.093775	0.064601
179.8	0.235887	0.197586	0.121199	0.093068	0.064758
180	0.235358	0.197497	0.121052	0.093366	0.064722
180.2	0.234953	0.197074	0.120944	0.093177	0.064922
180.4	0.234815	0.197044	0.120556	0.092713	0.064891
180.6	0.234352	0.196922	0.120306	0.092649	0.064889
180.8	0.234074	0.196744	0.120129	0.092759	0.064343
181	0.23363	0.196671	0.120184	0.091868	0.064354
181.2	0.233743	0.196823	0.119774	0.092058	0.064273
181.4	0.233605	0.196422	0.119381	0.092712	0.063821
181.6	0.233343	0.196355	0.118616	0.092837	0.063569
181.8	0.23328	0.196072	0.1181	0.092663	0.063585
182	0.233493	0.195857	0.117695	0.093377	0.063686
182.2	0.233233	0.195675	0.117634	0.093629	0.063388
182.4	0.232758	0.195358	0.117722	0.09305	0.062923
182.6	0.232882	0.195171	0.1171	0.093076	0.062498
182.8	0.23293	0.194872	0.117102	0.092905	0.062854
183	0.23264	0.194842	0.116984	0.092582	0.062941
183.2	0.232672	0.194712	0.117294	0.092615	0.063251
183.4	0.232592	0.194435	0.117449	0.092917	0.063024
183.6	0.232541	0.194284	0.117225	0.092614	0.063155
183.8	0.232215	0.194076	0.117338	0.092556	0.06324
184	0.232424	0.194087	0.117233	0.093222	0.063385
184.2	0.232618	0.19412	0.117369	0.093087	0.063396
184.4	0.232665	0.194353	0.117399	0.092829	0.063696
184.6	0.232572	0.194598	0.117651	0.09247	0.063803
184.8	0.232557	0.19452	0.11772	0.092881	0.063492
185	0.232538	0.194766	0.117631	0.092664	0.063588
185.2	0.232755	0.194603	0.117365	0.092659	0.06339
185.4	0.232483	0.194477	0.117414	0.093086	0.063147
185.6	0.232063	0.194584	0.117266	0.093152	0.063432
185.8	0.231938	0.194496	0.11693	0.092554	0.063632
186	0.231452	0.194435	0.116783	0.092945	0.063441
186.2	0.23086	0.193992	0.116575	0.092487	0.062847
186.4	0.230448	0.193795	0.116471	0.091435	0.06296
186.6	0.230536	0.193708	0.116362	0.091331	0.062854
186.8	0.230181	0.193671	0.116514	0.090872	0.063213
187	0.229564	0.19383	0.116295	0.090282	0.06304
187.2	0.229286	0.193392	0.116305	0.090592	0.063127
187.4	0.229157	0.192896	0.116255	0.090752	0.062994
187.6	0.229002	0.192679	0.116216	0.090511	0.063147
187.8	0.228762	0.192516	0.116462	0.090435	0.063234
188	0.228761	0.192515	0.116457	0.090678	0.06303
188.2	0.228805	0.192525	0.117101	0.090224	0.062925
188.4	0.228684	0.192315	0.117063	0.09016	0.063131
188.6	0.229043	0.192216	0.117236	0.090323	0.063011
188.8	0.228953	0.191654	0.117349	0.091034	0.062593
189	0.229168	0.191343	0.11761	0.09092	0.062874
189.2	0.229279	0.19128	0.117623	0.090611	0.062813
189.4	0.22928	0.191104	0.117285	0.091465	0.062787
189.6	0.229174	0.190984	0.116967	0.091492	0.062818
189.8	0.22933	0.190537	0.116731	0.091282	0.06288
190	0.228892	0.190246	0.11676	0.091993	0.062676
190.2	0.229024	0.189769	0.116853	0.091989	0.062603
190.4	0.229023	0.189835	0.116886	0.091965	0.062609
190.6	0.228552	0.189569	0.116694	0.092026	0.0623
190.8	0.227872	0.189303	0.116075	0.092138	0.062232
191	0.227494	0.189147	0.115652	0.091792	0.062251
191.2	0.227677	0.188962	0.115233	0.092207	0.062257
191.4	0.227642	0.18905	0.114863	0.092029	0.061883
191.6	0.227219	0.18912	0.114776	0.091387	0.061865
191.8	0.226518	0.18952	0.114638	0.091342	0.062144
192	0.226548	0.189856	0.114586	0.091442	0.062096
192.2	0.226284	0.190252	0.114769	0.090843	0.062367
192.4	0.226041	0.190528	0.114722	0.090614	0.062661
192.6	0.226077	0.190782	0.114847	0.090633	0.062814
192.8	0.225971	0.190911	0.115354	0.090701	0.062654
193	0.226381	0.191072	0.115462	0.090088	0.062959
193.2	0.226371	0.191128	0.115459	0.089737	0.063057
193.4	0.226793	0.190811	0.115479	0.089965	0.062806
193.6	0.227117	0.190856	0.115717	0.089582	0.06256
193.8	0.227244	0.19052	0.115794	0.088928	0.062859
194	0.227315	0.190104	0.115934	0.088946	0.062626
194.2	0.227365	0.189826	0.115947	0.088428	0.062634
194.4	0.227146	0.18952	0.115635	0.087878	0.062253
194.6	0.226507	0.189036	0.115049	0.088211	0.061988
194.8	0.22649	0.188816	0.114633	0.088489	0.061738
195	0.226441	0.188863	0.114186	0.088623	0.061572
195.2	0.226352	0.188945	0.113399	0.088952	0.060956
195.4	0.225893	0.188663	0.112954	0.088997	0.061097
195.6	0.225477	0.188735	0.112803	0.088685	0.061042
195.8	0.224717	0.188729	0.112825	0.088737	0.061538
196	0.224494	0.188446	0.113063	0.089088	0.061275
196.2	0.223961	0.188796	0.112897	0.088686	0.061508
196.4	0.223493	0.188833	0.112809	0.088626	0.061758
196.6	0.223863	0.188713	0.112511	0.088946	0.061182
196.8	0.223837	0.188673	0.112797	0.089328	0.06095
197	0.223986	0.188547	0.112419	0.089289	0.061248
197.2	0.224034	0.18813	0.112237	0.0893	0.061239
197.4	0.224381	0.187825	0.112168	0.08943	0.06073
197.6	0.224194	0.1877	0.112071	0.089303	0.060563
197.8	0.223977	0.187349	0.111992	0.088738	0.060824
198	0.223477	0.187154	0.11202	0.089096	0.060491
198.2	0.22322	0.187211	0.112292	0.089068	0.060505
198.4	0.222812	0.1869	0.112406	0.088884	0.060393
198.6	0.222393	0.186804	0.11225	0.089343	0.060229
198.8	0.22226	0.186998	0.112696	0.089289	0.060218
199	0.22191	0.187043	0.112554	0.088881	0.060441
199.2	0.221809	0.187263	0.112233	0.089044	0.060684
199.4	0.221721	0.187003	0.112757	0.088984	0.061226
199.6	0.22185	0.187147	0.112974	0.088745	0.060896
199.8	0.22129	0.187199	0.113274	0.088524	0.061638
200	0.221539	0.18724	0.113202	0.088382	0.061463
200.2	0.221398	0.187363	0.112981	0.087862	0.061738
200.4	0.221492	0.187159	0.112952	0.088025	0.061857
200.6	0.222134	0.186961	0.112896	0.088355	0.061304
200.8	0.221702	0.18669	0.112902	0.088771	0.061422
201	0.22191	0.186374	0.112271	0.088297	0.061709
201.2	0.222104	0.186015	0.112187	0.088147	0.061243
201.4	0.222301	0.185876	0.112058	0.088335	0.060684
201.6	0.221962	0.185772	0.111927	0.088184	0.060457
201.8	0.221906	0.185799	0.11158	0.0878	0.06027
202	0.2215	0.185927	0.111826	0.087566	0.060099
202.2	0.221243	0.1857	0.112069	0.087291	0.060276
202.4	0.220672	0.185857	0.111391	0.086399	0.060305
202.6	0.220671	0.186333	0.111431	0.086222	0.06062
202.8	0.220199	0.186464	0.111572	0.086309	0.060623
203	0.219918	0.186591	0.111321	0.085842	0.060626
203.2	0.219724	0.186807	0.111118	0.086337	0.060716
203.4	0.219321	0.186648	0.111364	0.086611	0.060479
203.6	0.219018	0.186612	0.110831	0.087018	0.060351
203.8	0.218477	0.186444	0.110798	0.087115	0.06072
204	0.218368	0.186087	0.110689	0.087647	0.06031
204.2	0.218131	0.185672	0.111042	0.087916	0.060396
204.4	0.218371	0.185555	0.110829	0.088324	0.060219
204.6	0.218754	0.185277	0.110765	0.088127	0.060232
204.8	0.218723	0.184974	0.110524	0.088301	0.060306
205	0.218986	0.184971	0.11032	0.087737	0.060422
205.2	0.219151	0.185125	0.110686	0.087358	0.060274
205.4	0.219082	0.184786	0.110275	0.087299	0.059712
205.6	0.219098	0.18445	0.109622	0.086938	0.059439
205.8	0.219396	0.184418	0.109382	0.086294	0.059433
206	0.219339	0.184448	0.109404	0.085755	0.059591
206.2	0.21923	0.184045	0.109231	0.085565	0.059635
206.4	0.219213	0.18431	0.10894	0.084881	0.059826
206.6	0.21948	0.184107	0.10928	0.084828	0.059871
206.8	0.218919	0.183572	0.109031	0.085212	0.059693
207	0.218829	0.183513	0.109216	0.085102	0.059625
207.2	0.218376	0.183235	0.109038	0.085459	0.05963
207.4	0.217826	0.182991	0.108984	0.086235	0.059834
207.6	0.217632	0.182819	0.108891	0.086757	0.059816
207.8	0.217468	0.182552	0.109156	0.086588	0.060228
208	0.217111	0.182524	0.10917	0.087211	0.060182
208.2	0.216999	0.182418	0.109476	0.087604	0.060177
208.4	0.217097	0.182704	0.109069	0.087532	0.059996
208.6	0.21721	0.182789	0.109239	0.08731	0.060503
208.8	0.217116	0.182972	0.10908	0.087656	0.060053
209	0.217243	0.182968	0.109078	0.087542	0.060341
209.2	0.21723	0.183001	0.10928	0.087264	0.060318
209.4	0.217247	0.182835	0.108656	0.087675	0.059367
209.6	0.217659	0.182904	0.108316	0.087761	0.059314
209.8	0.21748	0.183098	0.108656	0.087218	0.059597
210	0.217549	0.182774	0.108837	0.086965	0.05934
210.2	0.217502	0.182551	0.108851	0.087135	0.059089
210.4	0.217487	0.182618	0.108842	0.08665	0.059236
210.6	0.217396	0.182299	0.10881	0.085989	0.059088
210.8	0.216983	0.182251	0.108784	0.086195	0.059118
211	0.216766	0.182282	0.108855	0.085629	0.059019
211.2	0.216371	0.18211	0.1087	0.084897	0.059165
211.4	0.216292	0.182301	0.108723	0.085051	0.059268
211.6	0.216316	0.182341	0.108605	0.085115	0.05886
211.8	0.215948	0.182394	0.108567	0.084829	0.05907
212	0.215621	0.18233	0.108385	0.085113	0.058478
212.2	0.215458	0.182161	0.108621	0.08539	0.057696
212.4	0.215469	0.182195	0.108561	0.085159	0.057481
212.6	0.215432	0.182041	0.108581	0.085337	0.057532
212.8	0.215288	0.181964	0.108546	0.086051	0.057003
213	0.215261	0.181703	0.108413	0.08623	0.056951
213.2	0.214843	0.181715	0.108146	0.086083	0.056833
213.4	0.214498	0.181852	0.107779	0.086268	0.056165
213.6	0.214239	0.181677	0.107693	0.086099	0.05645
213.8	0.213948	0.181228	0.107897	0.085438	0.056552
214	0.213733	0.180852	0.107959	0.085079	0.056786
214.2	0.213467	0.18106	0.107865	0.085381	0.056961
214.4	0.213195	0.180678	0.107848	0.084689	0.05742
214.6	0.21298	0.180545	0.107961	0.084395	0.057685
214.8	0.212511	0.180535	0.107952	0.084765	0.057817
215	0.212544	0.180419	0.107842	0.084451	0.058083
215.2	0.212693	0.180371	0.108168	0.084186	0.058257
215.4	0.212514	0.180591	0.10793	0.084985	0.058039
215.6	0.212356	0.180473	0.108141	0.085038	0.058612
215.8	0.212167	0.180317	0.108441	0.084479	0.058882
216	0.212166	0.180308	0.10863	0.084177	0.058637
216.2	0.212193	0.180598	0.108719	0.084486	0.058452
216.4	0.212078	0.180632	0.108659	0.084416	0.058481
216.6	0.211917	0.180812	0.108308	0.084429	0.058305
216.8	0.211657	0.181052	0.108431	0.084424	0.057884
217	0.211864	0.180617	0.108194	0.083774	0.05768
217.2	0.211981	0.180609	0.107647	0.083363	0.05759
217.4	0.212484	0.18072	0.107321	0.08394	0.05734
217.6	0.21268	0.180665	0.107293	0.084011	0.057456
217.8	0.212574	0.180395	0.106877	0.083295	0.057306
218	0.212672	0.180495	0.106528	0.083228	0.057037
218.2	0.212813	0.180388	0.106424	0.083869	0.056562
218.4	0.21289	0.179559	0.106276	0.083591	0.056414
218.6	0.212797	0.179162	0.106059	0.083665	0.056253
218.8	0.212723	0.178569	0.105816	0.084046	0.056037
219	0.213071	0.178055	0.105819	0.083868	0.056124
219.2	0.213052	0.177797	0.105896	0.083771	0.056063
219.4	0.212699	0.177639	0.105369	0.084435	0.055759
219.6	0.212711	0.177685	0.105589	0.084129	0.056302
219.8	0.212438	0.177724	0.105439	0.083774	0.056004
220	0.212092	0.177961	0.105129	0.083867	0.055858
220.2	0.21169	0.177999	0.105055	0.084197	0.055815
220.4	0.211014	0.177973	0.105405	0.083829	0.05554
220.6	0.210573	0.177896	0.105374	0.083619	0.055981
220.8	0.210073	0.178033	0.105686	0.083547	0.055813
221	0.209956	0.177853	0.105743	0.083543	0.056011
221.2	0.20981	0.178006	0.105215	0.083859	0.05618
221.4	0.20957	0.177992	0.105517	0.084081	0.056501
221.6	0.20894	0.17786	0.105698	0.083342	0.0562
221.8	0.208595	0.177453	0.105513	0.082732	0.056303
222	0.208569	0.17708	0.10593	0.083073	0.056049
222.2	0.208637	0.176662	0.106086	0.082889	0.056362
222.4	0.208739	0.176234	0.106189	0.082554	0.056795
222.6	0.208856	0.176096	0.105965	0.082333	0.057261
222.8	0.209347	0.175779	0.106053	0.082689	0.057247
223	0.209605	0.175894	0.106361	0.08219	0.05689
223.2	0.210158	0.17588	0.106208	0.0822	0.056836
223.4	0.210362	0.176201	0.105754	0.082531	0.056677
223.6	0.210789	0.17659	0.106272	0.082263	0.057018
223.8	0.210805	0.176483	0.106183	0.081864	0.056992
224	0.210758	0.176435	0.106152	0.082173	0.057111
224.2	0.210726	0.176996	0.106281	0.082173	0.057129
224.4	0.210569	0.177333	0.106037	0.081475	0.056842
224.6	0.210208	0.17704	0.105702	0.081512	0.056851
224.8	0.210026	0.177307	0.106098	0.082064	0.056203
225	0.209968	0.176993	0.105938	0.082091	0.056217
225.2	0.209228	0.176686	0.105375	0.082117	0.056261
225.4	0.208839	0.176425	0.105443	0.082474	0.055926
225.6	0.208485	0.176234	0.105346	0.08235	0.055869
225.8	0.207856	0.176314	0.104981	0.082347	0.05632
226	0.207603	0.176569	0.104862	0.082605	0.056389
226.2	0.207341	0.176888	0.104346	0.082485	0.056637
226.4	0.206776	0.17714	0.104176	0.082365	0.056916
226.6	0.206718	0.176832	0.104094	0.081999	0.056751
226.8	0.206846	0.176862	0.104283	0.082341	0.056393
227	0.206738	0.177076	0.104183	0.081539	0.056266
227.2	0.20712	0.177169	0.103878	0.081251	0.056961
227.4	0.206983	0.177474	0.103906	0.08138	0.05668
227.6	0.207332	0.177179	0.104042	0.08165	0.056983
227.8	0.207123	0.177119	0.103771	0.081022	0.056883
228	0.206966	0.176827	0.103975	0.081148	0.05667
228.2	0.206936	0.176983	0.103921	0.080229	0.056254
228.4	0.20712	0.176672	0.104003	0.079692	0.056068
228.6	0.207387	0.176154	0.104264	0.079904	0.055713
228.8	0.207899	0.175975	0.104575	0.080824	0.055334
229	0.20784	0.175575	0.104333	0.080707	0.055093
229.2	0.207345	0.175296	0.104401	0.080837	0.054913
229.4	0.207348	0.174985	0.104518	0.08145	0.055015
229.6	0.206925	0.175018	0.104493	0.081537	0.055103
229.8	0.206408	0.175056	0.103785	0.081795	0.055425
230	0.206253	0.174795	0.103743	0.082055	0.055448
230.2	0.205594	0.174415	0.103569	0.082045	0.055205
230.4	0.205219	0.174113	0.103461	0.081413	0.055422
230.6	0.205283	0.174235	0.10323	0.081222	0.055401
230.8	0.205125	0.174397	0.102946	0.08151	0.055611
231	0.204918	0.174707	0.102416	0.08092	0.056074
231.2	0.205091	0.174825	0.102685	0.081181	0.05653
231.4	0.204904	0.174967	0.102557	0.081993	0.056348
231.6	0.20479	0.174766	0.102555	0.081712	0.056597
231.8	0.204446	0.174907	0.102685	0.081056	0.056508
232	0.204345	0.174923	0.102953	0.081266	0.056183
232.2	0.204775	0.17498	0.103039	0.080832	0.056177
232.4	0.205017	0.175027	0.10326	0.081108	0.05644
232.6	0.205247	0.174985	0.10325	0.08123	0.056236
232.8	0.205205	0.174774	0.103561	0.081522	0.055956
233	0.205091	0.174785	0.103954	0.080874	0.056028
233.2	0.204766	0.174476	0.104183	0.080838	0.05615
233.4	0.204515	0.174185	0.104268	0.081548	0.056471
233.6	0.204225	0.173938	0.104417	0.081581	0.056307
233.8	0.204236	0.173637	0.104216	0.081397	0.056423
234	0.204091	0.173291	0.104203	0.081335	0.055686
234.2	0.203951	0.172858	0.103978	0.081389	0.055274
234.4	0.203744	0.172677	0.103463	0.080748	0.055323
234.6	0.203613	0.172774	0.103307	0.080449	0.055187
234.8	0.203377	0.172432	0.103448	0.080416	0.055268
235	0.203529	0.172628	0.103488	0.080314	0.05553
235.2	0.203533	0.172746	0.103659	0.080408	0.054975
235.4	0.203624	0.172876	0.103017	0.08081	0.05459
235.6	0.203238	0.172679	0.103297	0.080184	0.054405
235.8	0.203442	0.172823	0.102798	0.080118	0.054369
236	0.203557	0.173093	0.10249	0.080226	0.054462
236.2	0.203781	0.172968	0.10258	0.08022	0.054915
236.4	0.203761	0.173312	0.102728	0.079635	0.055189
236.6	0.204049	0.173633	0.102735	0.079107	0.055671
236.8	0.204003	0.173725	0.102986	0.079146	0.055819
237	0.203704	0.173485	0.103172	0.079025	0.056308
237.2	0.203168	0.173054	0.103261	0.079174	0.056099
237.4	0.202874	0.17277	0.103747	0.079835	0.056118
237.6	0.202606	0.172646	0.103777	0.080005	0.055718
237.8	0.202345	0.172405	0.103309	0.079883	0.05553
238	0.201865	0.172026	0.102908	0.07994	0.055084
238.2	0.201508	0.171602	0.102507	0.079976	0.055068
238.4	0.200959	0.171484	0.102177	0.079715	0.054969
238.6	0.200653	0.171379	0.102002	0.079841	0.05476
238.8	0.200539	0.171379	0.101667	0.080276	0.054454
239	0.200643	0.171506	0.101184	0.080648	0.054051
239.2	0.200618	0.171626	0.100703	0.080862	0.053336
239.4	0.200839	0.17164	0.100092	0.08133	0.053223
239.6	0.200752	0.171727	0.099904	0.081305	0.053105
239.8	0.201153	0.171978	0.099268	0.081523	0.053107

## Sheet: Figure 1F
	MAb362 IgA v. SARS-CoV-2 RBD
Time, s	1000 nM	500 nM	250 nM	125 nM	62.5 nM
0	0	0	0	0	0
0.2	0.006266	0.002863	0.001358	0.00084	-0.00019
0.4	0.013902	0.006849	0.003134	0.001901	-6.9e-05
0.6	0.021892	0.011209	0.005186	0.002936	0.000154
0.8	0.031147	0.016343	0.008107	0.004292	0.000688
1	0.040713	0.022051	0.011058	0.005689	0.001422
1.2	0.050782	0.028048	0.014441	0.007381	0.001825
1.4	0.061031	0.033992	0.018454	0.009093	0.002315
1.6	0.070924	0.039962	0.022425	0.010724	0.003091
1.8	0.080699	0.045608	0.026109	0.012425	0.004006
2	0.089656	0.051091	0.029623	0.014227	0.004827
2.2	0.097533	0.056481	0.033169	0.016122	0.005886
2.4	0.103407	0.060897	0.036212	0.017304	0.006448
2.6	0.108291	0.065021	0.039088	0.018493	0.006625
2.8	0.112559	0.06887	0.041874	0.020085	0.007616
3	0.116678	0.072361	0.044566	0.020888	0.00826
3.2	0.120944	0.075232	0.046425	0.022075	0.008952
3.4	0.124652	0.078432	0.048368	0.022821	0.009412
3.6	0.128283	0.081904	0.050489	0.023865	0.010391
3.8	0.132242	0.08463	0.052094	0.024291	0.010969
4	0.135957	0.087769	0.053338	0.025062	0.011409
4.2	0.138974	0.090934	0.055063	0.026156	0.012074
4.4	0.142386	0.094245	0.056497	0.026839	0.012856
4.6	0.145363	0.097046	0.058332	0.027711	0.013281
4.8	0.148379	0.099645	0.060572	0.028912	0.013888
5	0.150934	0.102245	0.062106	0.030293	0.01436
5.2	0.153908	0.104532	0.063893	0.031581	0.01478
5.4	0.156904	0.106396	0.065956	0.032677	0.014894
5.6	0.159531	0.10865	0.067396	0.033374	0.015451
5.8	0.162597	0.11078	0.068743	0.034137	0.015736
6	0.165327	0.11274	0.070143	0.035121	0.01569
6.2	0.167981	0.114966	0.071688	0.036043	0.01604
6.4	0.170622	0.117319	0.073289	0.036544	0.016396
6.6	0.173104	0.119531	0.074863	0.037511	0.016648
6.8	0.175464	0.121293	0.076477	0.038394	0.017555
7	0.178347	0.123149	0.078068	0.039277	0.017551
7.2	0.180917	0.124844	0.078678	0.04011	0.017982
7.4	0.18351	0.126853	0.079926	0.040908	0.018441
7.6	0.185978	0.128738	0.081733	0.041796	0.019077
7.8	0.188136	0.130656	0.082538	0.042228	0.019218
8	0.190624	0.132266	0.083752	0.043163	0.019858
8.2	0.192591	0.134038	0.085132	0.043849	0.020161
8.4	0.194723	0.135921	0.086608	0.044303	0.020333
8.6	0.197029	0.137466	0.088021	0.045296	0.020406
8.8	0.19878	0.138794	0.089149	0.046091	0.020727
9	0.200543	0.14061	0.090085	0.046897	0.021165
9.2	0.202355	0.142293	0.091159	0.047454	0.021506
9.4	0.204159	0.143485	0.092163	0.047703	0.021458
9.6	0.205757	0.145149	0.09299	0.047684	0.022251
9.8	0.207689	0.146593	0.093644	0.048158	0.022681
10	0.209456	0.147699	0.094469	0.048892	0.022824
10.2	0.211032	0.149409	0.095539	0.049392	0.023484
10.4	0.212699	0.151158	0.096972	0.049686	0.023768
10.6	0.214369	0.152311	0.098126	0.050491	0.024089
10.8	0.215868	0.153811	0.09884	0.051167	0.024643
11	0.217865	0.155404	0.099301	0.051657	0.024861
11.2	0.219593	0.156947	0.100035	0.052321	0.025486
11.4	0.221219	0.158339	0.101525	0.053238	0.025842
11.6	0.222793	0.159443	0.10305	0.054009	0.026369
11.8	0.224255	0.161204	0.103537	0.054409	0.026589
12	0.225946	0.162425	0.104625	0.055247	0.026682
12.2	0.227373	0.164106	0.105915	0.055756	0.026905
12.4	0.228812	0.165902	0.107579	0.056238	0.02686
12.6	0.231002	0.167285	0.108275	0.056914	0.027044
12.8	0.231746	0.168725	0.109582	0.05734	0.027
13	0.232914	0.169981	0.110732	0.057865	0.027202
13.2	0.234321	0.171249	0.111641	0.058785	0.027123
13.4	0.235689	0.171933	0.112302	0.058886	0.027477
13.6	0.237266	0.173127	0.113485	0.059687	0.028281
13.8	0.23886	0.174174	0.114455	0.060605	0.028789
14	0.240358	0.175175	0.115815	0.061356	0.029066
14.2	0.241934	0.176537	0.117126	0.061791	0.029507
14.4	0.243273	0.177642	0.118011	0.061967	0.029859
14.6	0.24471	0.179102	0.118064	0.062207	0.030155
14.8	0.245726	0.180648	0.118748	0.062542	0.030554
15	0.246974	0.181961	0.119348	0.062691	0.030555
15.2	0.24848	0.183167	0.120737	0.063279	0.030684
15.4	0.250018	0.184097	0.121902	0.063665	0.030747
15.6	0.251309	0.185727	0.122553	0.064223	0.03105
15.8	0.252678	0.187042	0.1231	0.064742	0.031277
16	0.253935	0.188112	0.124038	0.06581	0.031754
16.2	0.255186	0.189421	0.125059	0.066418	0.032173
16.4	0.256297	0.190785	0.125919	0.067209	0.032303
16.6	0.257289	0.191718	0.126331	0.067704	0.032974
16.8	0.257922	0.192835	0.127511	0.068386	0.033017
17	0.258984	0.19372	0.128048	0.069143	0.033121
17.2	0.259883	0.194578	0.128866	0.069822	0.032906
17.4	0.260762	0.195309	0.129663	0.069878	0.033427
17.6	0.261609	0.196537	0.131173	0.070656	0.033686
17.8	0.262828	0.197461	0.131531	0.070616	0.033936
18	0.264394	0.198432	0.132299	0.070709	0.034305
18.2	0.265452	0.199733	0.133533	0.070927	0.03474
18.4	0.266155	0.20094	0.133896	0.070858	0.03503
18.6	0.266967	0.202174	0.134203	0.070782	0.035254
18.8	0.267593	0.202956	0.135386	0.071525	0.03553
19	0.26878	0.204413	0.135924	0.07175	0.036016
19.2	0.270456	0.205251	0.136789	0.072116	0.03649
19.4	0.271327	0.206223	0.137437	0.072659	0.036731
19.6	0.272151	0.207512	0.13786	0.073369	0.037022
19.8	0.27296	0.208022	0.138568	0.074027	0.037559
20	0.274064	0.20897	0.139437	0.074622	0.037883
20.2	0.275054	0.210096	0.14038	0.07527	0.038167
20.4	0.2758	0.210891	0.141215	0.076149	0.038455
20.6	0.276705	0.211751	0.142186	0.076599	0.038794
20.8	0.277524	0.212695	0.143484	0.077254	0.038688
21	0.277966	0.213454	0.143778	0.077616	0.038385
21.2	0.278894	0.214042	0.144706	0.077802	0.03846
21.4	0.27964	0.21526	0.145238	0.078087	0.038797
21.6	0.280001	0.216563	0.146112	0.078458	0.038923
21.8	0.281549	0.217432	0.146004	0.078253	0.039492
22	0.282889	0.218485	0.146837	0.07863	0.039795
22.2	0.283601	0.219795	0.147455	0.079022	0.040229
22.4	0.284537	0.220608	0.14784	0.079008	0.040396
22.6	0.285493	0.221191	0.148957	0.07964	0.040777
22.8	0.286369	0.222227	0.149986	0.080119	0.040982
23	0.287636	0.223571	0.150735	0.080411	0.041489
23.2	0.288718	0.224053	0.151556	0.080747	0.041495
23.4	0.289598	0.225214	0.152485	0.081392	0.041544
23.6	0.290579	0.226301	0.15327	0.081848	0.042027
23.8	0.291341	0.227226	0.154133	0.082305	0.042414
24	0.292559	0.227906	0.155304	0.082673	0.042255
24.2	0.293315	0.228893	0.156084	0.08326	0.042271
24.4	0.294242	0.229715	0.15675	0.08386	0.042643
24.6	0.295123	0.230778	0.157361	0.084595	0.043212
24.8	0.295767	0.23164	0.157935	0.085312	0.043415
25	0.296875	0.232298	0.158336	0.086126	0.043725
25.2	0.297427	0.23313	0.158993	0.08689	0.044147
25.4	0.297695	0.234545	0.159288	0.087338	0.044317
25.6	0.298514	0.235657	0.159862	0.087783	0.044355
25.8	0.299736	0.236279	0.160051	0.088008	0.044485
26	0.30082	0.237055	0.160853	0.088336	0.044363
26.2	0.301381	0.237929	0.161862	0.088636	0.044358
26.4	0.302043	0.238325	0.162971	0.089046	0.0442
26.6	0.302731	0.23878	0.163984	0.089506	0.043952
26.8	0.303339	0.239617	0.164768	0.089468	0.044091
27	0.304175	0.240359	0.165444	0.08986	0.044579
27.2	0.304872	0.240376	0.166125	0.089953	0.044824
27.4	0.305702	0.241432	0.167005	0.090325	0.045403
27.6	0.30627	0.242224	0.167614	0.090641	0.045898
27.8	0.306946	0.242653	0.167944	0.090698	0.046132
28	0.307702	0.243114	0.168473	0.090864	0.046436
28.2	0.308412	0.244235	0.169263	0.091258	0.047075
28.4	0.308935	0.244851	0.169896	0.091792	0.047898
28.6	0.309256	0.245565	0.170457	0.092346	0.047888
28.8	0.309631	0.246284	0.171318	0.093177	0.048086
29	0.310017	0.247112	0.171872	0.093759	0.048228
29.2	0.30997	0.247974	0.17232	0.094115	0.04831
29.4	0.310642	0.248882	0.172913	0.094612	0.048613
29.6	0.311393	0.249815	0.173493	0.09524	0.048839
29.8	0.311858	0.250399	0.173735	0.095804	0.049133
30	0.312301	0.251066	0.174523	0.096227	0.049233
30.2	0.312676	0.252146	0.175293	0.096762	0.049346
30.4	0.312996	0.252572	0.175747	0.097306	0.049518
30.6	0.313797	0.253071	0.176807	0.097422	0.049472
30.8	0.314637	0.25369	0.177949	0.097858	0.050102
31	0.315457	0.254405	0.178599	0.09824	0.050538
31.2	0.31619	0.254618	0.179244	0.098689	0.051016
31.4	0.317244	0.255969	0.180075	0.099471	0.051897
31.6	0.317737	0.256355	0.180632	0.100049	0.052238
31.8	0.318341	0.256694	0.181181	0.100451	0.052953
32	0.319008	0.257343	0.18186	0.10103	0.05325
32.2	0.319478	0.257982	0.183102	0.101573	0.053473
32.4	0.319717	0.258669	0.183463	0.101672	0.05344
32.6	0.319981	0.259643	0.183863	0.101699	0.053136
32.8	0.320341	0.260329	0.18433	0.102468	0.053551
33	0.320818	0.261189	0.184417	0.102325	0.053772
33.2	0.321671	0.261666	0.185121	0.102643	0.05386
33.4	0.322095	0.262623	0.185379	0.103339	0.053586
33.6	0.322203	0.263658	0.185999	0.103418	0.053711
33.8	0.322819	0.264186	0.186412	0.103804	0.053639
34	0.323409	0.264926	0.187282	0.103854	0.053456
34.2	0.32409	0.266133	0.187879	0.103943	0.053311
34.4	0.324778	0.266505	0.188448	0.104191	0.052841
34.6	0.325578	0.267264	0.189532	0.104171	0.05297
34.8	0.326106	0.268048	0.190273	0.104733	0.053098
35	0.326998	0.268876	0.190845	0.1051	0.053517
35.2	0.327483	0.269362	0.190873	0.105502	0.054002
35.4	0.328228	0.269931	0.191017	0.105967	0.054219
35.6	0.328603	0.270073	0.191263	0.106436	0.054414
35.8	0.329114	0.270691	0.191447	0.106831	0.05491
36	0.329845	0.27115	0.19151	0.106827	0.054985
36.2	0.329991	0.271637	0.191878	0.10697	0.055452
36.4	0.33059	0.272449	0.19193	0.10718	0.055813
36.6	0.330996	0.272955	0.192305	0.107854	0.056224
36.8	0.331672	0.273428	0.192551	0.108673	0.056466
37	0.332171	0.273983	0.192687	0.108949	0.056568
37.2	0.332791	0.27458	0.193554	0.109604	0.056696
37.4	0.332633	0.275321	0.194498	0.110187	0.056622
37.6	0.333148	0.275914	0.195334	0.110391	0.057109
37.8	0.334048	0.276464	0.19604	0.110844	0.05698
38	0.334362	0.277154	0.196745	0.111397	0.056932
38.2	0.334335	0.278023	0.197273	0.112211	0.057279
38.4	0.334941	0.27838	0.198388	0.112806	0.057372
38.6	0.335101	0.278967	0.199864	0.113287	0.05803
38.8	0.33602	0.279469	0.20071	0.114174	0.058396
39	0.336668	0.279756	0.201568	0.114658	0.059431
39.2	0.336999	0.280134	0.201602	0.114865	0.059652
39.4	0.337831	0.28049	0.20223	0.115034	0.059831
39.6	0.338461	0.281115	0.202708	0.115324	0.060265
39.8	0.338934	0.281388	0.202963	0.115356	0.060283
40	0.339779	0.281596	0.203202	0.115706	0.060223
40.2	0.339878	0.282242	0.203811	0.115929	0.06019
40.4	0.340471	0.283055	0.203885	0.116518	0.06031
40.6	0.341034	0.283691	0.204452	0.116689	0.060488
40.8	0.341309	0.284644	0.204585	0.116574	0.060871
41	0.34159	0.285444	0.205311	0.116728	0.061235
41.2	0.341969	0.286159	0.205892	0.11677	0.061307
41.4	0.341954	0.286777	0.206467	0.117166	0.061217
41.6	0.34257	0.287395	0.206671	0.117686	0.061221
41.8	0.342691	0.287688	0.207365	0.118088	0.061332
42	0.342402	0.288157	0.207654	0.118976	0.061704
42.2	0.342213	0.288614	0.208403	0.119178	0.062064
42.4	0.342748	0.288909	0.209526	0.119049	0.062446
42.6	0.34277	0.289174	0.210252	0.118912	0.062689
42.8	0.343257	0.289571	0.210701	0.119199	0.062953
43	0.343317	0.290242	0.211239	0.118979	0.063233
43.2	0.343783	0.290546	0.211415	0.118687	0.06315
43.4	0.344342	0.290949	0.212011	0.11902	0.063264
43.6	0.345014	0.291483	0.212153	0.119418	0.063341
43.8	0.345312	0.291733	0.212359	0.119797	0.063265
44	0.34594	0.2923	0.212726	0.120105	0.063288
44.2	0.34618	0.29301	0.213339	0.120458	0.063728
44.4	0.346654	0.293665	0.213215	0.121281	0.063998
44.6	0.347215	0.294251	0.214006	0.121504	0.063998
44.8	0.347196	0.295034	0.214304	0.122156	0.064078
45	0.347976	0.295724	0.215029	0.123062	0.063732
45.2	0.348114	0.296113	0.21513	0.123815	0.063556
45.4	0.34827	0.296695	0.215572	0.124709	0.063816
45.6	0.348993	0.297504	0.216037	0.125352	0.063849
45.8	0.349053	0.297885	0.216637	0.125448	0.064086
46	0.349224	0.298246	0.217312	0.125946	0.064296
46.2	0.349562	0.2986	0.217908	0.12573	0.064578
46.4	0.350295	0.299096	0.218599	0.125839	0.065276
46.6	0.350527	0.299102	0.21892	0.126223	0.065189
46.8	0.350883	0.299629	0.219843	0.126789	0.065626
47	0.351105	0.300156	0.22038	0.126849	0.065985
47.2	0.351031	0.300184	0.220817	0.127204	0.066497
47.4	0.351458	0.300926	0.221324	0.127798	0.066879
47.6	0.351845	0.301609	0.221895	0.128098	0.067524
47.8	0.351653	0.301933	0.2225	0.12821	0.067795
48	0.352443	0.302034	0.223357	0.12827	0.068016
48.2	0.35292	0.302423	0.223778	0.129034	0.068222
48.4	0.353107	0.302992	0.223581	0.129527	0.068088
48.6	0.353295	0.303233	0.224181	0.129648	0.068134
48.8	0.353594	0.303839	0.2246	0.129957	0.068354
49	0.354268	0.30444	0.225222	0.130353	0.068579
49.2	0.354715	0.30488	0.225537	0.130401	0.069011
49.4	0.355147	0.305391	0.226019	0.13058	0.069007
49.6	0.355893	0.305955	0.226171	0.130122	0.068876
49.8	0.356274	0.306042	0.226884	0.129837	0.069377
50	0.35702	0.306041	0.22736	0.130349	0.069551
50.2	0.357731	0.30668	0.227623	0.13069	0.070081
50.4	0.358187	0.307043	0.22836	0.131169	0.070583
50.6	0.358253	0.307269	0.228286	0.131697	0.070572
50.8	0.358037	0.30811	0.228909	0.131708	0.070987
51	0.35785	0.308785	0.229094	0.131753	0.071064
51.2	0.357575	0.309318	0.229366	0.131749	0.071154
51.4	0.358085	0.310145	0.230005	0.131749	0.070824
51.6	0.358014	0.310924	0.230853	0.131946	0.071223
51.8	0.358194	0.311247	0.23129	0.13201	0.071029
52	0.359049	0.311256	0.231635	0.132309	0.071101
52.2	0.359408	0.311782	0.232049	0.132999	0.071626
52.4	0.359198	0.31207	0.232632	0.133419	0.07181
52.6	0.35916	0.312188	0.233345	0.134209	0.072099
52.8	0.35919	0.31258	0.233743	0.134826	0.072155
53	0.359507	0.312747	0.233966	0.135374	0.072337
53.2	0.359795	0.312986	0.234111	0.135635	0.072245
53.4	0.359844	0.313478	0.234555	0.135937	0.072074
53.6	0.360308	0.313911	0.234552	0.135677	0.072257
53.8	0.360673	0.314132	0.235165	0.136032	0.07277
54	0.361222	0.314005	0.2355	0.136548	0.072638
54.2	0.361637	0.314423	0.235938	0.13704	0.07323
54.4	0.362066	0.314348	0.236107	0.137461	0.073643
54.6	0.362069	0.315014	0.235785	0.138194	0.073648
54.8	0.362427	0.315332	0.236113	0.138398	0.073645
55	0.362662	0.315518	0.23618	0.138763	0.073644
55.2	0.362814	0.315982	0.236503	0.13905	0.073534
55.4	0.363338	0.316736	0.237214	0.139402	0.07348
55.6	0.363349	0.317461	0.237734	0.139694	0.073684
55.8	0.363928	0.317561	0.238037	0.140053	0.07365
56	0.364464	0.317605	0.238365	0.140538	0.07387
56.2	0.364544	0.318247	0.239219	0.140991	0.074569
56.4	0.364227	0.318694	0.239876	0.141553	0.07466
56.6	0.364501	0.319351	0.240354	0.142057	0.075011
56.8	0.364585	0.319864	0.240745	0.142067	0.075222
57	0.364748	0.320582	0.241136	0.142172	0.07544
57.2	0.364877	0.321365	0.241875	0.141935	0.075566
57.4	0.36521	0.321851	0.242114	0.14169	0.075888
57.6	0.365386	0.322083	0.242113	0.14168	0.075989
57.8	0.366109	0.322208	0.242096	0.141602	0.07613
58	0.366758	0.322295	0.242445	0.14191	0.076408
58.2	0.367227	0.322996	0.242644	0.142453	0.077016
58.4	0.367687	0.323359	0.242724	0.142942	0.077215
58.6	0.367935	0.324052	0.24257	0.143383	0.077289
58.8	0.36848	0.324243	0.243258	0.143645	0.077554
59	0.368386	0.324605	0.243544	0.144157	0.077887
59.2	0.368602	0.3251	0.244037	0.144838	0.077916
59.4	0.368935	0.325359	0.244664	0.145314	0.077942
59.6	0.369179	0.325935	0.245379	0.145711	0.077648
59.8	0.369871	0.325904	0.245732	0.146117	0.078107
60	0.370253	0.326414	0.24626	0.14623	0.078588
60.2	0.370538	0.326894	0.246947	0.146211	0.079261
60.4	0.370984	0.326991	0.247888	0.146301	0.079426
60.6	0.371522	0.32721	0.248197	0.146534	0.079608
60.8	0.371751	0.327414	0.248496	0.146778	0.07979
61	0.372123	0.327845	0.248805	0.147043	0.079892
61.2	0.372287	0.327993	0.248804	0.14695	0.079945
61.4	0.372549	0.327972	0.24828	0.147329	0.079998
61.6	0.372748	0.328505	0.248336	0.147617	0.079983
61.8	0.373014	0.328906	0.248372	0.147584	0.08024
62	0.373066	0.329534	0.248729	0.14807	0.080333
62.2	0.372924	0.330082	0.249409	0.148308	0.080437
62.4	0.373053	0.330181	0.249858	0.148438	0.080468
62.6	0.373142	0.330557	0.250523	0.148642	0.080674
62.8	0.373168	0.330558	0.251616	0.148983	0.080744
63	0.373274	0.3307	0.251774	0.149283	0.080784
63.2	0.373425	0.331009	0.252351	0.149735	0.080699
63.4	0.373519	0.331364	0.252961	0.149796	0.080633
63.6	0.373454	0.332049	0.253606	0.150071	0.08027
63.8	0.373641	0.332054	0.253945	0.150199	0.080511
64	0.373589	0.332583	0.254643	0.150314	0.08087
64.2	0.373836	0.33239	0.255061	0.150264	0.081079
64.4	0.374256	0.332526	0.255495	0.15057	0.081044
64.6	0.374458	0.332846	0.255845	0.151077	0.08129
64.8	0.374647	0.33325	0.256022	0.151923	0.081438
65	0.374763	0.333648	0.255757	0.152549	0.08185
65.2	0.374385	0.333959	0.255554	0.153028	0.082017
65.4	0.374714	0.334573	0.255491	0.153162	0.082375
65.6	0.375149	0.33504	0.255608	0.153321	0.082788
65.8	0.375245	0.335398	0.255698	0.153392	0.083204
66	0.375433	0.335939	0.256228	0.153787	0.083008
66.2	0.375661	0.336227	0.256692	0.153703	0.083473
66.4	0.376245	0.336412	0.256665	0.15391	0.08386
66.6	0.376703	0.336911	0.257442	0.154258	0.083906
66.8	0.377001	0.337203	0.257426	0.154394	0.084131
67	0.377121	0.338115	0.257669	0.154676	0.084388
67.2	0.377467	0.338387	0.258115	0.155142	0.084723
67.4	0.377738	0.338772	0.258704	0.15522	0.084497
67.6	0.378189	0.338982	0.258914	0.155571	0.084201
67.8	0.3787	0.338881	0.259608	0.155375	0.084348
68	0.378694	0.339148	0.26021	0.155627	0.084349
68.2	0.379131	0.339072	0.260541	0.156171	0.084434
68.4	0.379499	0.33944	0.26109	0.156962	0.084634
68.6	0.379762	0.339367	0.261744	0.157283	0.084914
68.8	0.379882	0.339676	0.261799	0.157815	0.084825
69	0.380076	0.339921	0.261927	0.157383	0.0852
69.2	0.380176	0.340294	0.26264	0.157445	0.085389
69.4	0.380326	0.340481	0.262947	0.156989	0.085586
69.6	0.380554	0.340602	0.263467	0.157032	0.086299
69.8	0.380545	0.340914	0.263857	0.156928	0.086723
70	0.380858	0.341303	0.264647	0.157516	0.086535
70.2	0.381538	0.341512	0.264957	0.157743	0.086967
70.4	0.381855	0.34145	0.265187	0.158095	0.087333
70.6	0.382007	0.341789	0.265643	0.158188	0.087608
70.8	0.382169	0.342471	0.265909	0.158487	0.088288
71	0.382216	0.34278	0.266432	0.158869	0.088622
71.2	0.382352	0.343035	0.266632	0.1592	0.088941
71.4	0.382617	0.343564	0.266642	0.158868	0.088812
71.6	0.383086	0.343709	0.266368	0.159087	0.088643
71.8	0.383086	0.343839	0.266844	0.159782	0.088558
72	0.382994	0.344638	0.266844	0.16055	0.088112
72.2	0.383096	0.34503	0.266933	0.161186	0.08853
72.4	0.383052	0.345493	0.267294	0.16123	0.088514
72.6	0.382964	0.345774	0.267552	0.161092	0.088221
72.8	0.382939	0.346543	0.26792	0.160967	0.088114
73	0.382865	0.346957	0.267868	0.160764	0.088179
73.2	0.382868	0.347212	0.268153	0.161725	0.08826
73.4	0.38258	0.347372	0.268503	0.161687	0.088323
73.6	0.382755	0.347841	0.268779	0.162298	0.08882
73.8	0.383084	0.347746	0.268633	0.162807	0.088814
74	0.383737	0.347716	0.269058	0.163502	0.088744
74.2	0.384192	0.34743	0.269288	0.163652	0.089018
74.4	0.384288	0.347376	0.269747	0.163482	0.089635
74.6	0.384502	0.347496	0.270107	0.163944	0.089943
74.8	0.384896	0.347805	0.270898	0.164513	0.090193
75	0.384955	0.347922	0.271047	0.164606	0.09036
75.2	0.385527	0.348199	0.271285	0.164948	0.090658
75.4	0.3862	0.348466	0.271487	0.165016	0.090789
75.6	0.386564	0.348595	0.271907	0.165495	0.090939
75.8	0.386821	0.348581	0.272128	0.166146	0.090997
76	0.387081	0.348816	0.272416	0.165997	0.090988
76.2	0.387298	0.348862	0.272645	0.16618	0.091369
76.4	0.387228	0.348753	0.272866	0.166286	0.091457
76.6	0.387232	0.349043	0.273351	0.166723	0.09168
76.8	0.387463	0.349686	0.273776	0.166944	0.092203
77	0.387627	0.34975	0.274226	0.167611	0.092536
77.2	0.387826	0.34981	0.27466	0.168831	0.092766
77.4	0.387825	0.350271	0.275397	0.168984	0.093039
77.6	0.387828	0.350637	0.27545	0.169395	0.093499
77.8	0.387962	0.350643	0.275415	0.169237	0.093619
78	0.38773	0.350888	0.276014	0.169134	0.093785
78.2	0.387529	0.351284	0.27691	0.169262	0.093652
78.4	0.387496	0.351969	0.277321	0.169489	0.093664
78.6	0.387799	0.352412	0.277703	0.169872	0.093512
78.8	0.388119	0.353005	0.278065	0.170133	0.093604
79	0.388088	0.353671	0.278138	0.16996	0.093483
79.2	0.388588	0.353782	0.278138	0.170249	0.093495
79.4	0.388499	0.354299	0.278095	0.169957	0.093507
79.6	0.388464	0.354565	0.278266	0.169705	0.093798
79.8	0.388926	0.354313	0.278159	0.169826	0.093576
80	0.389308	0.354199	0.278411	0.169489	0.093374
80.2	0.389329	0.354256	0.278615	0.169667	0.093994
80.4	0.389053	0.354102	0.278762	0.170003	0.09445
80.6	0.389362	0.354468	0.279123	0.170282	0.094603
80.8	0.389678	0.354557	0.279435	0.170538	0.094703
81	0.389915	0.354514	0.279872	0.171237	0.094826
81.2	0.389995	0.354452	0.27977	0.171822	0.094933
81.4	0.389806	0.354679	0.280113	0.172094	0.09511
81.6	0.389701	0.354572	0.280173	0.172213	0.095623
81.8	0.389837	0.354536	0.280309	0.172247	0.095952
82	0.389876	0.355147	0.280946	0.172543	0.09596
82.2	0.390109	0.355926	0.281273	0.173162	0.095927
82.4	0.390676	0.356313	0.281095	0.173595	0.096132
82.6	0.390869	0.356912	0.281426	0.173771	0.096514
82.8	0.390849	0.357436	0.281464	0.173814	0.096653
83	0.391115	0.358185	0.282	0.173649	0.09695
83.2	0.391547	0.358354	0.282348	0.173878	0.097292
83.4	0.391957	0.358708	0.282747	0.173776	0.097542
83.6	0.39238	0.358982	0.283173	0.173987	0.097866
83.8	0.39312	0.358615	0.283542	0.174002	0.097776
84	0.393285	0.359167	0.284237	0.174073	0.098174
84.2	0.393386	0.359521	0.284653	0.174057	0.098672
84.4	0.3933	0.359925	0.284877	0.17462	0.098336
84.6	0.393624	0.360482	0.285426	0.174808	0.097997
84.8	0.393375	0.361013	0.285954	0.175062	0.097924
85	0.393224	0.36141	0.286335	0.175386	0.09819
85.2	0.392979	0.36151	0.286511	0.1757	0.098248
85.4	0.392948	0.361905	0.286927	0.176013	0.098441
85.6	0.393437	0.362172	0.28727	0.17572	0.098657
85.8	0.393734	0.36219	0.286874	0.176095	0.098863
86	0.394037	0.362658	0.286882	0.176378	0.098863
86.2	0.394423	0.362715	0.286893	0.176686	0.099136
86.4	0.395116	0.362665	0.287035	0.176792	0.099458
86.6	0.395014	0.363034	0.287379	0.176888	0.099773
86.8	0.395544	0.362814	0.288003	0.176728	0.099923
87	0.396105	0.362978	0.288158	0.176897	0.100299
87.2	0.396222	0.362698	0.288063	0.177103	0.100188
87.4	0.396563	0.362472	0.288331	0.177251	0.100203
87.6	0.397052	0.362317	0.288524	0.177626	0.100455
87.8	0.397421	0.361999	0.288643	0.177829	0.100822
88	0.397499	0.362655	0.288971	0.17806	0.101358
88.2	0.397764	0.362604	0.2894	0.178253	0.101287
88.4	0.39739	0.363114	0.290148	0.179402	0.101397
88.6	0.397246	0.363666	0.290862	0.179522	0.101296
88.8	0.39669	0.363931	0.291443	0.179642	0.101508
89	0.396416	0.364343	0.292002	0.180045	0.10137
89.2	0.396212	0.364643	0.292325	0.180526	0.101031
89.4	0.396093	0.36481	0.29232	0.180959	0.100855
89.6	0.396456	0.365101	0.29246	0.181074	0.100646
89.8	0.396357	0.364841	0.292255	0.181652	0.100946
90	0.396422	0.365146	0.292662	0.181875	0.100878
90.2	0.396466	0.365396	0.292877	0.181764	0.100921
90.4	0.396553	0.36595	0.29307	0.181749	0.100942
90.6	0.396399	0.36646	0.293645	0.182009	0.100933
90.8	0.396516	0.366964	0.293585	0.18212	0.100592
91	0.396512	0.367656	0.293431	0.182301	0.100588
91.2	0.396403	0.368295	0.293852	0.18256	0.100511
91.4	0.39646	0.368547	0.294183	0.182684	0.100812
91.6	0.397242	0.368818	0.294165	0.182882	0.101582
91.8	0.397294	0.369092	0.294201	0.1827	0.101919
92	0.397528	0.369562	0.294822	0.182485	0.102187
92.2	0.39779	0.369534	0.295201	0.182636	0.102653
92.4	0.397638	0.369979	0.295817	0.182999	0.1032
92.6	0.397758	0.370058	0.29604	0.18264	0.103483
92.8	0.397629	0.369632	0.296294	0.182409	0.103706
93	0.39787	0.369645	0.296313	0.182689	0.103788
93.2	0.398175	0.36969	0.296165	0.182973	0.104179
93.4	0.398405	0.369699	0.296197	0.183087	0.104642
93.6	0.398661	0.369616	0.296289	0.182867	0.104708
93.8	0.398859	0.369313	0.296263	0.182993	0.104905
94	0.399126	0.369542	0.29661	0.183221	0.105021
94.2	0.399158	0.369535	0.296819	0.183331	0.105124
94.4	0.399572	0.369838	0.297489	0.18376	0.104977
94.6	0.399918	0.370199	0.297921	0.184442	0.104802
94.8	0.399799	0.370508	0.297743	0.185034	0.104442
95	0.399961	0.370819	0.298008	0.185163	0.104275
95.2	0.400252	0.370926	0.298307	0.185457	0.104327
95.4	0.400235	0.370877	0.29858	0.185686	0.104479
95.6	0.400634	0.370895	0.299044	0.185668	0.10469
95.8	0.400459	0.37097	0.299349	0.185971	0.104544
96	0.400856	0.370971	0.299869	0.186043	0.104649
96.2	0.400998	0.370856	0.299916	0.186285	0.105315
96.4	0.401019	0.370995	0.299835	0.186426	0.105565
96.6	0.40126	0.371164	0.299636	0.186289	0.105925
96.8	0.401286	0.371071	0.299542	0.186073	0.106454
97	0.401838	0.371561	0.299841	0.186523	0.106796
97.2	0.402166	0.371968	0.299946	0.186548	0.107366
97.4	0.402366	0.372753	0.299903	0.186908	0.107487
97.6	0.402342	0.372944	0.300009	0.18682	0.107346
97.8	0.402552	0.373721	0.300691	0.187317	0.107467
98	0.402008	0.374153	0.30108	0.187863	0.107893
98.2	0.402075	0.374438	0.301041	0.188496	0.108199
98.4	0.402265	0.374639	0.301081	0.189161	0.108343
98.6	0.402202	0.37512	0.301293	0.189747	0.108669
98.8	0.402069	0.375097	0.301281	0.189727	0.108576
99	0.402377	0.375216	0.301695	0.189851	0.108603
99.2	0.402475	0.375292	0.30223	0.189972	0.108762
99.4	0.402412	0.375632	0.302785	0.190085	0.108346
99.6	0.402626	0.375741	0.303306	0.190135	0.108258
99.8	0.402499	0.375694	0.303466	0.190548	0.108396
100	0.402886	0.375691	0.303903	0.190595	0.108532
100.2	0.403144	0.375756	0.304016	0.190705	0.108964
100.4	0.403488	0.375897	0.304005	0.190455	0.109046
100.6	0.403732	0.376089	0.304619	0.190289	0.109655
100.8	0.403916	0.376218	0.304806	0.190263	0.109948
101	0.404234	0.376572	0.305199	0.19038	0.109602
101.2	0.404206	0.376781	0.305419	0.190171	0.109669
101.4	0.404085	0.377557	0.305748	0.190434	0.109475
101.6	0.403848	0.377518	0.306038	0.190568	0.109501
101.8	0.403489	0.378174	0.306446	0.191304	0.109421
102	0.403308	0.378243	0.306546	0.19154	0.109883
102.2	0.403894	0.378426	0.306735	0.191923	0.110081
102.4	0.403815	0.378151	0.306705	0.192145	0.110546
102.6	0.404065	0.378421	0.307132	0.19221	0.110834
102.8	0.40445	0.378129	0.307136	0.192175	0.11103
103	0.404731	0.378128	0.307404	0.192655	0.11102
103.2	0.40474	0.378283	0.307943	0.192303	0.111167
103.4	0.404876	0.378124	0.308005	0.192777	0.111014
103.6	0.40496	0.378103	0.308145	0.193357	0.111353
103.8	0.404773	0.378198	0.308324	0.193738	0.11117
104	0.404957	0.378733	0.308949	0.194002	0.1114
104.2	0.405126	0.378863	0.309142	0.193835	0.11136
104.4	0.40542	0.379103	0.309679	0.193574	0.111444
104.6	0.405263	0.379394	0.309992	0.193735	0.11172
104.8	0.405522	0.379545	0.309982	0.193672	0.111745
105	0.40581	0.379838	0.310102	0.193625	0.111525
105.2	0.405953	0.379895	0.310324	0.194042	0.111608
105.4	0.406009	0.380516	0.310599	0.194393	0.111623
105.6	0.406092	0.38074	0.310327	0.194992	0.111763
105.8	0.405914	0.380949	0.310726	0.19513	0.111512
106	0.406148	0.381024	0.310839	0.194996	0.111988
106.2	0.406161	0.381156	0.310732	0.1952	0.112108
106.4	0.406033	0.380782	0.310636	0.195189	0.112128
106.6	0.406048	0.380608	0.310852	0.195553	0.112505
106.8	0.406229	0.380309	0.311076	0.195636	0.112823
107	0.406521	0.380131	0.311414	0.195692	0.112772
107.2	0.406358	0.379999	0.311934	0.195885	0.113375
107.4	0.406205	0.380015	0.311638	0.196721	0.113401
107.6	0.406523	0.380062	0.311704	0.196927	0.113241
107.8	0.406219	0.380163	0.31227	0.197262	0.112941
108	0.406352	0.380497	0.31255	0.197333	0.113308
108.2	0.406992	0.380603	0.312584	0.197481	0.113176
108.4	0.407237	0.380983	0.312933	0.197881	0.113388
108.6	0.407056	0.38142	0.313103	0.198438	0.11353
108.8	0.407261	0.38187	0.313057	0.198778	0.11367
109	0.407496	0.382283	0.313055	0.198937	0.113368
109.2	0.407567	0.382871	0.313165	0.199349	0.113124
109.4	0.407647	0.383458	0.313479	0.199323	0.112863
109.6	0.407897	0.383805	0.313298	0.199381	0.112779
109.8	0.407849	0.384202	0.313588	0.199026	0.112386
110	0.408038	0.384877	0.313909	0.198742	0.112704
110.2	0.408188	0.385203	0.313942	0.19861	0.112604
110.4	0.408259	0.385122	0.31461	0.19842	0.112987
110.6	0.408077	0.384903	0.314818	0.198697	0.113881
110.8	0.408832	0.384947	0.314989	0.198899	0.114333
111	0.409092	0.384567	0.315019	0.199057	0.115043
111.2	0.408993	0.384438	0.315331	0.199219	0.115892
111.4	0.409248	0.384307	0.315289	0.199141	0.116208
111.6	0.409645	0.383913	0.315198	0.199272	0.116404
111.8	0.409626	0.38364	0.315577	0.200073	0.116581
112	0.410213	0.383816	0.315715	0.200246	0.117323
112.2	0.410119	0.383652	0.315755	0.200465	0.117663
112.4	0.409499	0.383733	0.31639	0.200807	0.118159
112.6	0.40917	0.384128	0.316248	0.201226	0.118432
112.8	0.409234	0.384391	0.316267	0.201453	0.118353
113	0.409436	0.384424	0.316391	0.201471	0.117941
113.2	0.409655	0.385034	0.316756	0.201869	0.117476
113.4	0.410024	0.385306	0.317173	0.201774	0.117175
113.6	0.410151	0.385734	0.317139	0.201936	0.116939
113.8	0.410039	0.385826	0.317634	0.20199	0.116612
114	0.410159	0.386131	0.317702	0.20215	0.116779
114.2	0.410464	0.386287	0.317894	0.202659	0.116787
114.4	0.410343	0.386349	0.3183	0.202901	0.116911
114.6	0.410385	0.386896	0.317862	0.20325	0.117156
114.8	0.411188	0.387217	0.31803	0.203236	0.117598
115	0.411176	0.387213	0.318234	0.203189	0.117721
115.2	0.411166	0.387667	0.31858	0.203043	0.117777
115.4	0.411136	0.387991	0.318645	0.202733	0.117665
115.6	0.411105	0.387943	0.31845	0.202727	0.117368
115.8	0.411255	0.388123	0.318789	0.202802	0.116938
116	0.411171	0.388384	0.318932	0.202583	0.117627
116.2	0.411222	0.388403	0.319194	0.202358	0.117624
116.4	0.411504	0.388482	0.319388	0.202873	0.118137
116.6	0.41163	0.388948	0.31915	0.203132	0.118494
116.8	0.411906	0.388735	0.319549	0.203229	0.118903
117	0.41203	0.388569	0.319843	0.203647	0.119229
117.2	0.412175	0.388685	0.320685	0.203935	0.119326
117.4	0.412325	0.3886	0.320853	0.204136	0.119512
117.6	0.411843	0.388313	0.321104	0.204361	0.11962
117.8	0.411634	0.388101	0.321569	0.204468	0.119702
118	0.411671	0.388282	0.321566	0.204747	0.120077
118.2	0.411767	0.388513	0.321992	0.205097	0.120294
118.4	0.411729	0.38875	0.322016	0.205054	0.120604
118.6	0.411822	0.389238	0.32205	0.205218	0.120949
118.8	0.41208	0.389117	0.322386	0.205345	0.121092
119	0.412043	0.389395	0.322356	0.205619	0.120876
119.2	0.412025	0.389774	0.322298	0.205579	0.120688
119.4	0.41221	0.389966	0.322263	0.205428	0.120446
119.6	0.412623	0.39	0.322033	0.205635	0.120058
119.8	0.413165	0.390225	0.322085	0.205877	0.119932
120	0.452745	0.439824	0.362257	0.215337	0.130978
120.2	0.450304	0.437874	0.360946	0.214762	0.130341
120.4	0.447606	0.43574	0.359613	0.21432	0.129879
120.6	0.444339	0.433481	0.357844	0.213875	0.129293
120.8	0.440885	0.431225	0.356382	0.213158	0.128688
121	0.437453	0.428864	0.354443	0.212049	0.128246
121.2	0.433774	0.426592	0.353043	0.211358	0.127838
121.4	0.430244	0.424133	0.351662	0.210362	0.127158
121.6	0.426852	0.421869	0.350073	0.209199	0.126562
121.8	0.42376	0.419933	0.348932	0.208194	0.12599
122	0.421289	0.418383	0.348086	0.207543	0.125811
122.2	0.418977	0.416946	0.347491	0.20676	0.125472
122.4	0.417004	0.41513	0.346927	0.20636	0.125042
122.6	0.41534	0.413088	0.346832	0.20636	0.124825
122.8	0.41372	0.411516	0.346365	0.20575	0.124727
123	0.411869	0.410349	0.345824	0.204748	0.124351
123.2	0.410506	0.409034	0.344865	0.204388	0.123996
123.4	0.4095	0.408095	0.344247	0.203825	0.123428
123.6	0.407985	0.406301	0.34352	0.202925	0.122988
123.8	0.406609	0.405245	0.342841	0.202735	0.123053
124	0.405391	0.404122	0.341678	0.202332	0.122626
124.2	0.404289	0.402998	0.340948	0.201734	0.122514
124.4	0.403311	0.402299	0.340151	0.201569	0.122498
124.6	0.401753	0.401886	0.339277	0.201094	0.122163
124.8	0.40091	0.401348	0.338629	0.200509	0.122215
125	0.400051	0.40081	0.337687	0.199868	0.122226
125.2	0.399318	0.4002	0.337458	0.19996	0.121936
125.4	0.398435	0.399328	0.337004	0.199628	0.121412
125.6	0.397672	0.398783	0.335976	0.199127	0.121552
125.8	0.396877	0.398431	0.33554	0.199219	0.121303
126	0.396125	0.397834	0.334983	0.199011	0.121237
126.2	0.394997	0.396893	0.334178	0.198567	0.121137
126.4	0.39411	0.396068	0.333523	0.198601	0.120815
126.6	0.392816	0.395426	0.333021	0.198531	0.120696
126.8	0.391451	0.394906	0.332337	0.198114	0.120514
127	0.389992	0.394157	0.331914	0.197828	0.120213
127.2	0.389271	0.393893	0.331325	0.198077	0.120005
127.4	0.388404	0.393186	0.331231	0.197928	0.119352
127.6	0.387227	0.392146	0.331003	0.197492	0.119393
127.8	0.386145	0.391897	0.330532	0.197217	0.119538
128	0.385468	0.391335	0.329961	0.196996	0.119112
128.2	0.384851	0.390599	0.329614	0.196391	0.119067
128.4	0.384042	0.390206	0.329244	0.196198	0.118737
128.6	0.383141	0.389789	0.328781	0.195831	0.118463
128.8	0.382893	0.389121	0.328404	0.195502	0.118516
129	0.382111	0.388514	0.328116	0.194842	0.118306
129.2	0.381474	0.387871	0.327959	0.194767	0.117976
129.4	0.380811	0.387152	0.327549	0.194641	0.117755
129.6	0.380451	0.386536	0.326899	0.194005	0.118063
129.8	0.379645	0.38643	0.326347	0.193517	0.117981
130	0.37915	0.385959	0.325827	0.193029	0.118158
130.2	0.378408	0.385534	0.325193	0.193023	0.118342
130.4	0.377851	0.385283	0.325087	0.193006	0.11832
130.6	0.377291	0.385006	0.325121	0.19319	0.118599
130.8	0.376693	0.384655	0.325016	0.192914	0.118363
131	0.376304	0.384169	0.325029	0.192896	0.118261
131.2	0.375796	0.38412	0.324809	0.193436	0.117818
131.4	0.375438	0.383677	0.324717	0.193277	0.117566
131.6	0.375027	0.383152	0.324947	0.192744	0.117548
131.8	0.374597	0.382967	0.324795	0.192326	0.117415
132	0.374406	0.382396	0.324421	0.192311	0.116843
132.2	0.373807	0.381736	0.323879	0.191948	0.117004
132.4	0.372913	0.381886	0.323213	0.191858	0.116579
132.6	0.372122	0.381214	0.322761	0.19165	0.11637
132.8	0.371235	0.380467	0.322741	0.191328	0.11623
133	0.370289	0.37975	0.322391	0.19107	0.116194
133.2	0.369754	0.3793	0.321933	0.191568	0.116074
133.4	0.369242	0.378674	0.321237	0.191869	0.116094
133.6	0.368603	0.378074	0.320784	0.191307	0.116245
133.8	0.367786	0.378076	0.320366	0.191049	0.116231
134	0.367639	0.377472	0.320217	0.191613	0.116111
134.2	0.367124	0.377096	0.319914	0.191384	0.116115
134.4	0.366729	0.376565	0.319659	0.191128	0.116198
134.6	0.366699	0.376185	0.319285	0.191309	0.115944
134.8	0.366324	0.375747	0.319095	0.191067	0.115598
135	0.365968	0.375302	0.319048	0.190769	0.115724
135.2	0.365505	0.37548	0.319029	0.19062	0.115431
135.4	0.365513	0.375209	0.318484	0.190228	0.115328
135.6	0.364987	0.374783	0.318665	0.189533	0.114928
135.8	0.364767	0.374635	0.318327	0.189116	0.114665
136	0.364392	0.374192	0.318132	0.189038	0.114243
136.2	0.363785	0.374	0.317656	0.188451	0.114342
136.4	0.363316	0.374239	0.31747	0.187983	0.113694
136.6	0.362853	0.373494	0.31783	0.188114	0.113188
136.8	0.362413	0.373076	0.317662	0.188167	0.113142
137	0.362072	0.372685	0.317673	0.188023	0.113346
137.2	0.361756	0.372088	0.3171	0.188339	0.112786
137.4	0.361025	0.371262	0.316664	0.188459	0.112677
137.6	0.360536	0.370569	0.316486	0.188072	0.1126
137.8	0.360109	0.370544	0.316343	0.187997	0.112352
138	0.360028	0.370188	0.315655	0.188324	0.112156
138.2	0.359384	0.370038	0.31524	0.187775	0.112315
138.4	0.358792	0.369825	0.314784	0.18779	0.112328
138.6	0.358748	0.369395	0.314305	0.187813	0.112158
138.8	0.358524	0.36914	0.31389	0.187832	0.11257
139	0.358018	0.369184	0.313558	0.187453	0.112614
139.2	0.357753	0.369323	0.313099	0.187506	0.112798
139.4	0.357441	0.36893	0.312731	0.187388	0.112988
139.6	0.356827	0.368512	0.312894	0.186769	0.113105
139.8	0.356546	0.368517	0.312928	0.186459	0.113347
140	0.356043	0.36813	0.312849	0.186328	0.113392
140.2	0.355717	0.368312	0.312676	0.185616	0.113416
140.4	0.355362	0.368417	0.313101	0.185581	0.113227
140.6	0.354708	0.367954	0.313453	0.185569	0.113344
140.8	0.354084	0.367297	0.313373	0.185302	0.113675
141	0.35348	0.366368	0.313412	0.184872	0.113834
141.2	0.353154	0.365581	0.313624	0.185012	0.113237
141.4	0.352789	0.365048	0.313382	0.184783	0.113414
141.6	0.352852	0.364763	0.313482	0.184159	0.113259
141.8	0.352419	0.364628	0.313569	0.183791	0.113101
142	0.351748	0.363948	0.312893	0.183917	0.113006
142.2	0.351037	0.363544	0.312951	0.183677	0.112545
142.4	0.350705	0.363024	0.312645	0.183914	0.112273
142.6	0.350811	0.3624	0.311728	0.184266	0.11182
142.8	0.351091	0.362473	0.311232	0.184514	0.111995
143	0.35086	0.362479	0.310855	0.184098	0.111723
143.2	0.350965	0.362235	0.310272	0.184307	0.111884
143.4	0.350781	0.361871	0.309746	0.184194	0.111678
143.6	0.350597	0.361593	0.30928	0.183985	0.111681
143.8	0.350242	0.361582	0.308737	0.184254	0.111425
144	0.350177	0.361522	0.308112	0.184434	0.110858
144.2	0.350145	0.361925	0.307468	0.18379	0.110535
144.4	0.349671	0.361828	0.307296	0.183981	0.110411
144.6	0.349213	0.361749	0.307084	0.183987	0.110128
144.8	0.348665	0.361353	0.306878	0.184016	0.109713
145	0.348542	0.361082	0.306851	0.183734	0.109747
145.2	0.348432	0.360963	0.307309	0.183704	0.109282
145.4	0.348182	0.360525	0.306673	0.183389	0.109375
145.6	0.347899	0.360141	0.307209	0.183093	0.109612
145.8	0.346939	0.35953	0.307269	0.182861	0.109429
146	0.346329	0.358718	0.307122	0.182921	0.108988
146.2	0.34592	0.358432	0.307463	0.182406	0.108861
146.4	0.345838	0.358256	0.307493	0.182272	0.10939
146.6	0.345594	0.358134	0.307421	0.182031	0.109468
146.8	0.345404	0.358033	0.307456	0.181477	0.109538
147	0.345191	0.35773	0.307297	0.18069	0.109357
147.2	0.344811	0.357363	0.306801	0.180494	0.109451
147.4	0.344173	0.357167	0.306614	0.180246	0.109426
147.6	0.343712	0.357179	0.306521	0.180043	0.109398
147.8	0.34319	0.357255	0.30633	0.179862	0.109242
148	0.343136	0.357276	0.305918	0.179617	0.109068
148.2	0.342614	0.357068	0.305677	0.179042	0.109378
148.4	0.342275	0.357028	0.305944	0.179924	0.109468
148.6	0.342011	0.356353	0.305861	0.180382	0.109167
148.8	0.341795	0.356029	0.305538	0.180351	0.109153
149	0.341956	0.355927	0.305222	0.180255	0.109559
149.2	0.341739	0.3556	0.304821	0.180795	0.109359
149.4	0.341751	0.355036	0.30425	0.180897	0.109505
149.6	0.341385	0.354811	0.304286	0.181283	0.109619
149.8	0.340872	0.354307	0.303405	0.18135	0.109344
150	0.340738	0.353737	0.303199	0.181709	0.109254
150.2	0.340587	0.353626	0.302812	0.181417	0.109269
150.4	0.340585	0.353632	0.302526	0.181268	0.108932
150.6	0.340354	0.353448	0.302488	0.181245	0.108524
150.8	0.3404	0.353356	0.302124	0.180861	0.10804
151	0.340085	0.353107	0.301861	0.18036	0.108035
151.2	0.339436	0.353092	0.301697	0.180722	0.107892
151.4	0.338689	0.353114	0.301727	0.180807	0.107885
151.6	0.338558	0.353085	0.301787	0.180037	0.107615
151.8	0.338184	0.352991	0.301672	0.180028	0.107524
152	0.338181	0.352486	0.301431	0.179888	0.107499
152.2	0.337917	0.352226	0.301657	0.179731	0.107463
152.4	0.33783	0.352213	0.301743	0.179882	0.107336
152.6	0.337208	0.351654	0.301788	0.179513	0.107108
152.8	0.336703	0.351994	0.301161	0.179059	0.10706
153	0.336343	0.351867	0.301145	0.178882	0.107402
153.2	0.335599	0.351549	0.300912	0.179209	0.107313
153.4	0.334948	0.350861	0.300436	0.178788	0.107249
153.6	0.334039	0.350543	0.300295	0.17858	0.107097
153.8	0.333733	0.350405	0.299966	0.178165	0.107006
154	0.33374	0.349885	0.300342	0.178129	0.10682
154.2	0.333587	0.349871	0.30034	0.177693	0.106745
154.4	0.333539	0.349974	0.300181	0.177524	0.106502
154.6	0.333278	0.349857	0.300378	0.177448	0.106441
154.8	0.333109	0.34997	0.300786	0.177074	0.106197
155	0.333038	0.350063	0.300885	0.177092	0.106326
155.2	0.332971	0.350047	0.30086	0.177638	0.106494
155.4	0.332993	0.349872	0.300657	0.177486	0.106701
155.6	0.333223	0.349684	0.300823	0.177054	0.106103
155.8	0.333252	0.349667	0.300621	0.177529	0.106064
156	0.333598	0.349313	0.301109	0.177793	0.106206
156.2	0.333169	0.349362	0.30113	0.177697	0.106259
156.4	0.332979	0.349516	0.301053	0.177664	0.106302
156.6	0.332502	0.349117	0.30067	0.178003	0.106349
156.8	0.331971	0.34887	0.299824	0.177772	0.106468
157	0.33157	0.348753	0.299441	0.178011	0.10644
157.2	0.33077	0.348045	0.298983	0.17801	0.106536
157.4	0.330386	0.347474	0.298208	0.177818	0.106638
157.6	0.329952	0.347167	0.298039	0.177662	0.107036
157.8	0.329855	0.346898	0.298008	0.178072	0.107228
158	0.32958	0.345971	0.297684	0.177887	0.106987
158.2	0.329511	0.345862	0.297381	0.177533	0.106812
158.4	0.32965	0.345778	0.296854	0.177153	0.106462
158.6	0.329165	0.345246	0.297171	0.176841	0.106264
158.8	0.32936	0.344965	0.297297	0.176452	0.105919
159	0.329651	0.344936	0.297297	0.176111	0.10581
159.2	0.329407	0.344368	0.297233	0.176249	0.105641
159.4	0.329102	0.343952	0.297543	0.175964	0.1052
159.6	0.328737	0.343794	0.297646	0.176136	0.10472
159.8	0.328933	0.343706	0.297857	0.176536	0.104623
160	0.328822	0.343834	0.298084	0.176588	0.104464
160.2	0.328469	0.343972	0.297656	0.175875	0.104468
160.4	0.328397	0.34425	0.29739	0.175704	0.104147
160.6	0.327954	0.34426	0.297	0.175875	0.104068
160.8	0.327622	0.344553	0.296827	0.175133	0.104204
161	0.327275	0.344975	0.296381	0.174872	0.104545
161.2	0.326631	0.344595	0.296128	0.17509	0.105147
161.4	0.326244	0.34468	0.295458	0.175354	0.105033
161.6	0.325465	0.344594	0.295467	0.17528	0.105331
161.8	0.325139	0.344154	0.295407	0.175628	0.105101
162	0.324932	0.343559	0.295205	0.175144	0.105438
162.2	0.325344	0.343655	0.294975	0.175044	0.105874
162.4	0.325254	0.343396	0.294679	0.175116	0.105779
162.6	0.324872	0.342894	0.29476	0.174998	0.105786
162.8	0.3251	0.342527	0.294886	0.174686	0.105417
163	0.324977	0.342504	0.294987	0.17464	0.104877
163.2	0.324828	0.341763	0.294948	0.175219	0.104783
163.4	0.32474	0.341366	0.29492	0.175076	0.104501
163.6	0.324743	0.341398	0.295148	0.175134	0.104135
163.8	0.324691	0.341539	0.295415	0.175061	0.103714
164	0.324648	0.341722	0.295187	0.174777	0.103455
164.2	0.324379	0.341889	0.295123	0.174403	0.103407
164.4	0.324304	0.342198	0.294999	0.174296	0.103252
164.6	0.324016	0.342171	0.295054	0.173887	0.103381
164.8	0.323567	0.342305	0.295256	0.173364	0.103655
165	0.323023	0.342315	0.294968	0.173231	0.104043
165.2	0.32264	0.342234	0.294974	0.173692	0.104247
165.4	0.322247	0.342274	0.294915	0.173116	0.104278
165.6	0.321604	0.342034	0.294629	0.172795	0.104595
165.8	0.321489	0.341559	0.294307	0.172968	0.104936
166	0.321457	0.341292	0.293977	0.172584	0.105311
166.2	0.321314	0.341237	0.293482	0.172245	0.105322
166.4	0.321201	0.340913	0.293486	0.172094	0.105094
166.6	0.321316	0.3402	0.293362	0.171816	0.105102
166.8	0.321246	0.339621	0.293572	0.171516	0.104973
167	0.321156	0.339405	0.29333	0.171488	0.104306
167.2	0.320563	0.338776	0.293484	0.171475	0.104042
167.4	0.320588	0.338596	0.29328	0.171275	0.103569
167.6	0.320545	0.33876	0.293265	0.171507	0.103316
167.8	0.320365	0.338503	0.292652	0.172141	0.10293
168	0.320451	0.338301	0.292212	0.172069	0.102216
168.2	0.320396	0.338471	0.29209	0.171964	0.101995
168.4	0.320531	0.33831	0.291646	0.172002	0.101737
168.6	0.3202	0.337961	0.291784	0.171942	0.101955
168.8	0.319904	0.337766	0.291966	0.171794	0.102219
169	0.32	0.33745	0.291784	0.171772	0.102415
169.2	0.31984	0.337244	0.29154	0.171595	0.102556
169.4	0.319663	0.33686	0.290918	0.171338	0.102565
169.6	0.319449	0.336495	0.290242	0.171262	0.10232
169.8	0.319367	0.336423	0.290326	0.171377	0.102232
170	0.319586	0.33633	0.290089	0.171153	0.101798
170.2	0.319213	0.336227	0.28998	0.170766	0.101845
170.4	0.319091	0.336118	0.290055	0.171207	0.101772
170.6	0.318671	0.335464	0.28978	0.171364	0.101872
170.8	0.31818	0.33555	0.289881	0.171381	0.101641
171	0.317723	0.335646	0.289417	0.171672	0.101464
171.2	0.317269	0.335533	0.28951	0.171632	0.10164
171.4	0.317562	0.335365	0.289187	0.171602	0.101679
171.6	0.317616	0.335361	0.289168	0.171806	0.101826
171.8	0.317369	0.335042	0.288949	0.17153	0.101703
172	0.317223	0.334954	0.288678	0.171176	0.101579
172.2	0.317084	0.334891	0.288539	0.170969	0.102024
172.4	0.316813	0.334825	0.288405	0.170866	0.102228
172.6	0.316571	0.334695	0.288713	0.170611	0.102578
172.8	0.316172	0.33455	0.289044	0.170238	0.10243
173	0.315874	0.33423	0.28896	0.170332	0.102388
173.2	0.315786	0.333896	0.288667	0.170403	0.102517
173.4	0.3158	0.334048	0.288503	0.170472	0.102514
173.6	0.315455	0.334251	0.28843	0.170234	0.102156
173.8	0.315232	0.334662	0.28866	0.170609	0.101887
174	0.315104	0.334492	0.288688	0.170492	0.101683
174.2	0.314192	0.334882	0.288918	0.170264	0.101782
174.4	0.313824	0.334785	0.288401	0.170647	0.101547
174.6	0.313403	0.334263	0.288492	0.170786	0.101558
174.8	0.313358	0.33432	0.288272	0.170329	0.10152
175	0.313124	0.334331	0.287766	0.169915	0.101714
175.2	0.312866	0.333958	0.287924	0.169644	0.101733
175.4	0.312731	0.333358	0.287475	0.1692	0.101766
175.6	0.312838	0.333358	0.287254	0.169032	0.102008
175.8	0.312761	0.333161	0.287124	0.168596	0.102066
176	0.312692	0.332708	0.286686	0.168716	0.102029
176.2	0.312822	0.332552	0.286856	0.168333	0.102088
176.4	0.312721	0.332392	0.286767	0.168366	0.101736
176.6	0.312494	0.332158	0.286734	0.168548	0.101428
176.8	0.31226	0.331949	0.28689	0.168563	0.101034
177	0.312092	0.331775	0.286657	0.168867	0.10111
177.2	0.312243	0.331542	0.286397	0.169208	0.10087
177.4	0.311962	0.331551	0.286502	0.168671	0.100587
177.6	0.311695	0.33123	0.28682	0.168546	0.100492
177.8	0.31163	0.331106	0.287109	0.168797	0.100156
178	0.311185	0.330641	0.287118	0.167955	0.099836
178.2	0.310703	0.331005	0.286852	0.167892	0.09994
178.4	0.310936	0.330464	0.28666	0.167713	0.099929
178.6	0.310788	0.329999	0.287301	0.167913	0.100176
178.8	0.310746	0.330142	0.287132	0.167551	0.100459
179	0.310613	0.330447	0.286961	0.167449	0.100571
179.2	0.310516	0.329955	0.287294	0.167567	0.101177
179.4	0.310742	0.329791	0.286808	0.167292	0.101459
179.6	0.310606	0.330132	0.28636	0.167342	0.101607
179.8	0.310662	0.329905	0.286155	0.16732	0.101572
180	0.310463	0.329647	0.285625	0.166839	0.101457
180.2	0.310068	0.3296	0.285411	0.167033	0.101641
180.4	0.309541	0.329607	0.285139	0.167119	0.101285
180.6	0.309198	0.329513	0.284616	0.166951	0.101101
180.8	0.308901	0.329483	0.284686	0.166757	0.100821
181	0.308606	0.32926	0.284707	0.166949	0.10093
181.2	0.308459	0.32887	0.284584	0.166918	0.10053
181.4	0.308178	0.328812	0.284895	0.166326	0.100318
181.6	0.308086	0.328746	0.284906	0.166565	0.100235
181.8	0.307624	0.328554	0.28454	0.166633	0.099528
182	0.307399	0.32835	0.284438	0.166141	0.099264
182.2	0.307712	0.328485	0.284589	0.16633	0.099147
182.4	0.308065	0.328185	0.285098	0.16655	0.098826
182.6	0.307698	0.327899	0.285645	0.166739	0.098845
182.8	0.307702	0.328018	0.285556	0.166545	0.099028
183	0.308023	0.327887	0.285198	0.16654	0.098713
183.2	0.307816	0.327209	0.285112	0.166864	0.098807
183.4	0.307694	0.326938	0.284398	0.166372	0.09863
183.6	0.307369	0.326921	0.284092	0.166411	0.098463
183.8	0.307262	0.32645	0.283721	0.166252	0.098395
184	0.306681	0.32635	0.283455	0.165871	0.098669
184.2	0.306217	0.326219	0.283038	0.166311	0.098919
184.4	0.305984	0.326341	0.28274	0.166252	0.098587
184.6	0.305976	0.325975	0.282287	0.166036	0.098919
184.8	0.306102	0.325806	0.282562	0.16604	0.099089
185	0.306524	0.325873	0.282589	0.165881	0.099767
185.2	0.306878	0.325818	0.282475	0.16602	0.09974
185.4	0.307203	0.325512	0.282531	0.165719	0.099822
185.6	0.3071	0.325597	0.282156	0.165874	0.099899
185.8	0.307036	0.325381	0.282066	0.165974	0.099595
186	0.307341	0.325182	0.281894	0.165915	0.099683
186.2	0.30726	0.325115	0.28124	0.165874	0.099578
186.4	0.307025	0.324883	0.281403	0.166258	0.099484
186.6	0.306898	0.324654	0.281309	0.166059	0.099587
186.8	0.306692	0.324653	0.281018	0.166369	0.099333
187	0.306677	0.324574	0.280373	0.166572	0.098949
187.2	0.306094	0.32428	0.280356	0.166213	0.098921
187.4	0.305831	0.324	0.280214	0.165634	0.098768
187.6	0.305484	0.323958	0.280053	0.165487	0.098557
187.8	0.304819	0.323791	0.279847	0.165598	0.098145
188	0.304152	0.32385	0.280068	0.165342	0.097874
188.2	0.303611	0.324168	0.279932	0.165486	0.097725
188.4	0.303355	0.324131	0.280472	0.165746	0.097152
188.6	0.303149	0.323781	0.280753	0.165389	0.097394
188.8	0.303227	0.323948	0.280846	0.165182	0.097281
189	0.303297	0.324068	0.281053	0.165318	0.097319
189.2	0.303114	0.323954	0.281206	0.165629	0.097159
189.4	0.302882	0.323939	0.281365	0.165322	0.09754
189.6	0.302642	0.32426	0.280928	0.165526	0.097677
189.8	0.302254	0.323716	0.281136	0.165488	0.097767
190	0.302153	0.32331	0.280742	0.164941	0.098234
190.2	0.301653	0.323791	0.280126	0.164728	0.098425
190.4	0.301703	0.323716	0.280341	0.165002	0.098424
190.6	0.301767	0.323514	0.280003	0.164862	0.098545
190.8	0.301603	0.323459	0.279836	0.164613	0.098511
191	0.301765	0.32334	0.279054	0.164423	0.098327
191.2	0.301818	0.322739	0.278934	0.164017	0.097937
191.4	0.301979	0.322238	0.278618	0.163841	0.098101
191.6	0.301988	0.321847	0.278557	0.163601	0.09751
191.8	0.301668	0.321552	0.278506	0.163804	0.097307
192	0.301482	0.321087	0.278642	0.163616	0.097001
192.2	0.301699	0.321099	0.278409	0.163688	0.09695
192.4	0.301636	0.320617	0.278626	0.16411	0.096328
192.6	0.301597	0.32044	0.278169	0.163922	0.096111
192.8	0.301651	0.320347	0.278191	0.163941	0.095666
193	0.301571	0.320521	0.278506	0.164248	0.095248
193.2	0.30128	0.320523	0.278425	0.164346	0.095452
193.4	0.301151	0.320539	0.278628	0.164127	0.095665
193.6	0.300778	0.320614	0.278362	0.163719	0.095448
193.8	0.300038	0.320773	0.278886	0.163213	0.095608
194	0.30004	0.321033	0.278324	0.162718	0.095794
194.2	0.299707	0.32143	0.278133	0.162921	0.096066
194.4	0.299483	0.321445	0.278367	0.163317	0.096098
194.6	0.299124	0.321271	0.278339	0.163357	0.096291
194.8	0.299178	0.321022	0.278447	0.163358	0.096614
195	0.299082	0.320934	0.277943	0.163798	0.096594
195.2	0.299311	0.320355	0.27785	0.164129	0.097007
195.4	0.299557	0.320266	0.277708	0.164049	0.097589
195.6	0.299587	0.319928	0.278023	0.163777	0.097037
195.8	0.299754	0.319937	0.27759	0.163684	0.097709
196	0.299763	0.319374	0.277347	0.163563	0.097348
196.2	0.300053	0.318915	0.276999	0.163862	0.097363
196.4	0.299919	0.318605	0.277091	0.164339	0.09683
196.6	0.300247	0.318461	0.276881	0.164174	0.096913
196.8	0.300192	0.318232	0.2767	0.164139	0.097038
197	0.300107	0.318356	0.276305	0.164231	0.096707
197.2	0.299673	0.318262	0.275872	0.164234	0.096664
197.4	0.299675	0.318224	0.275827	0.16361	0.096403
197.6	0.299367	0.318692	0.275371	0.163208	0.096074
197.8	0.299271	0.318712	0.275341	0.16319	0.095907
198	0.298954	0.318369	0.275058	0.162966	0.095785
198.2	0.29852	0.318436	0.274947	0.1629	0.095689
198.4	0.298186	0.318532	0.274893	0.162923	0.095261
198.6	0.297626	0.318037	0.274953	0.162756	0.09517
198.8	0.297594	0.317683	0.274862	0.16231	0.095354
199	0.297012	0.317577	0.274972	0.161946	0.095225
199.2	0.296717	0.317075	0.275277	0.161726	0.095375
199.4	0.296864	0.317032	0.275717	0.160823	0.095442
199.6	0.296464	0.316821	0.27579	0.160274	0.09535
199.8	0.296236	0.316814	0.275729	0.160099	0.095597
200	0.296241	0.316348	0.275922	0.160199	0.095528
200.2	0.296489	0.316433	0.275961	0.160258	0.095699
200.4	0.296883	0.316849	0.276229	0.160107	0.095848
200.6	0.29698	0.316946	0.276206	0.160148	0.096071
200.8	0.297166	0.316922	0.276306	0.16001	0.096119
201	0.297189	0.317244	0.276335	0.160149	0.095744
201.2	0.297034	0.317274	0.276708	0.160453	0.095995
201.4	0.297088	0.316847	0.276746	0.160143	0.095879
201.6	0.296766	0.316939	0.276215	0.160292	0.095949
201.8	0.296325	0.316644	0.276147	0.160783	0.095603
202	0.295588	0.316546	0.275896	0.160767	0.095312
202.2	0.295021	0.316467	0.275691	0.16114	0.095035
202.4	0.29456	0.316277	0.275673	0.161577	0.094828
202.6	0.29395	0.315691	0.275719	0.161898	0.095074
202.8	0.29378	0.315512	0.275926	0.161641	0.095088
203	0.293351	0.315376	0.276375	0.161534	0.094838
203.2	0.293137	0.314831	0.276155	0.16135	0.094422
203.4	0.293391	0.314811	0.276018	0.160763	0.094498
203.6	0.29322	0.31512	0.275552	0.160499	0.094078
203.8	0.293432	0.315295	0.275882	0.160259	0.094065
204	0.293741	0.315268	0.275662	0.159703	0.094274
204.2	0.294119	0.315406	0.27574	0.159153	0.0941
204.4	0.294575	0.315359	0.275922	0.159223	0.093743
204.6	0.294387	0.314973	0.275507	0.159284	0.093699
204.8	0.29439	0.314805	0.275263	0.158802	0.094032
205	0.293955	0.314778	0.274868	0.158787	0.094153
205.2	0.293584	0.314114	0.274764	0.158605	0.094266
205.4	0.293507	0.313653	0.274069	0.158256	0.094162
205.6	0.293294	0.313963	0.273514	0.158422	0.094174
205.8	0.292959	0.313852	0.273451	0.158912	0.093819
206	0.292656	0.313676	0.273483	0.158982	0.094029
206.2	0.292271	0.313647	0.273443	0.159506	0.094531
206.4	0.292135	0.313801	0.273215	0.15997	0.094359
206.6	0.291786	0.313355	0.272959	0.160385	0.094297
206.8	0.291908	0.31335	0.273026	0.160235	0.094244
207	0.291898	0.313221	0.272783	0.16023	0.094255
207.2	0.291613	0.31299	0.272372	0.16009	0.093933
207.4	0.291531	0.313429	0.272068	0.160171	0.09389
207.6	0.291422	0.313771	0.272127	0.16039	0.093416
207.8	0.291228	0.313734	0.272259	0.160473	0.093638
208	0.29128	0.313408	0.272168	0.160219	0.093452
208.2	0.291391	0.313499	0.272319	0.160362	0.093249
208.4	0.291289	0.313316	0.272288	0.160367	0.093132
208.6	0.291401	0.312743	0.272266	0.160214	0.093575
208.8	0.291185	0.312765	0.272549	0.159576	0.094058
209	0.291534	0.312733	0.272404	0.15915	0.094165
209.2	0.291709	0.312254	0.272258	0.158973	0.09418
209.4	0.291898	0.312122	0.272455	0.158915	0.094619
209.6	0.291566	0.312397	0.272542	0.1588	0.094682
209.8	0.291457	0.312105	0.272555	0.158623	0.094705
210	0.291009	0.311967	0.27288	0.15807	0.094882
210.2	0.290736	0.312135	0.272671	0.158025	0.095075
210.4	0.290466	0.311987	0.272589	0.158117	0.094711
210.6	0.290074	0.311456	0.272102	0.15838	0.094581
210.8	0.290114	0.311315	0.27169	0.157898	0.094705
211	0.289515	0.311545	0.271398	0.158206	0.094382
211.2	0.289299	0.311381	0.270948	0.158435	0.093695
211.4	0.289199	0.311619	0.270716	0.158857	0.093215
211.6	0.289323	0.311956	0.270644	0.158632	0.092635
211.8	0.289291	0.312213	0.270785	0.158681	0.09232
212	0.28959	0.312441	0.270996	0.158063	0.091931
212.2	0.289385	0.312543	0.271422	0.157717	0.092069
212.4	0.289373	0.312249	0.271674	0.157217	0.092304
212.6	0.289571	0.311573	0.271524	0.157038	0.092484
212.8	0.289246	0.311469	0.271531	0.156542	0.092781
213	0.289291	0.311587	0.271051	0.156592	0.092425
213.2	0.288944	0.311241	0.271131	0.156909	0.092631
213.4	0.28867	0.311153	0.271447	0.156505	0.093055
213.6	0.288549	0.311263	0.271418	0.156372	0.09293
213.8	0.288149	0.311163	0.271467	0.156458	0.092664
214	0.287573	0.310975	0.271703	0.156399	0.092941
214.2	0.287397	0.311057	0.271753	0.156737	0.093335
214.4	0.286987	0.310758	0.271614	0.157363	0.09312
214.6	0.286817	0.310509	0.271603	0.157577	0.093217
214.8	0.286712	0.310546	0.271512	0.157582	0.093312
215	0.287121	0.31084	0.271751	0.158112	0.092817
215.2	0.287317	0.310399	0.271853	0.158581	0.092836
215.4	0.287442	0.310612	0.272073	0.158441	0.092751
215.6	0.287901	0.31061	0.272162	0.157958	0.092206
215.8	0.287902	0.310439	0.27218	0.158127	0.092054
216	0.287892	0.310014	0.271913	0.15766	0.092478
216.2	0.287162	0.309558	0.271842	0.15736	0.092796
216.4	0.287085	0.309209	0.271279	0.157365	0.092706
216.6	0.286941	0.308736	0.27064	0.157534	0.092749
216.8	0.286728	0.309086	0.270816	0.157452	0.092558
217	0.28632	0.30918	0.270232	0.157741	0.092298
217.2	0.286114	0.308693	0.269916	0.157802	0.092729
217.4	0.285689	0.308565	0.269357	0.157829	0.092594
217.6	0.285688	0.308401	0.269091	0.157732	0.092369
217.8	0.28499	0.307955	0.268398	0.157785	0.092528
218	0.285145	0.307789	0.268391	0.157838	0.093043
218.2	0.285165	0.30799	0.268153	0.157688	0.093084
218.4	0.285223	0.307935	0.268008	0.158041	0.092754
218.6	0.285338	0.30779	0.268246	0.157873	0.0931
218.8	0.285465	0.30798	0.268114	0.157808	0.093305
219	0.285779	0.308149	0.268137	0.157993	0.093161
219.2	0.285735	0.308111	0.268245	0.157888	0.093303
219.4	0.286135	0.308467	0.26789	0.157074	0.092624
219.6	0.286371	0.30812	0.267881	0.156759	0.092292
219.8	0.286349	0.308256	0.267696	0.156666	0.092208
220	0.286387	0.308073	0.267421	0.155936	0.092101
220.2	0.286105	0.308425	0.267311	0.155472	0.091711
220.4	0.285928	0.308387	0.267334	0.15533	0.091614
220.6	0.285412	0.308223	0.267487	0.155138	0.091299
220.8	0.284985	0.30821	0.268094	0.154462	0.090911
221	0.284882	0.308327	0.267957	0.154494	0.091034
221.2	0.284496	0.308089	0.267667	0.154405	0.090854
221.4	0.284209	0.307881	0.26718	0.15408	0.090807
221.6	0.284202	0.307524	0.26706	0.153769	0.091004
221.8	0.2838	0.30732	0.266788	0.154171	0.09115
222	0.283916	0.307292	0.267134	0.154454	0.091326
222.2	0.283357	0.307165	0.266858	0.15447	0.091376
222.4	0.283306	0.306932	0.266966	0.155029	0.091439
222.6	0.282953	0.306381	0.266821	0.155374	0.091937
222.8	0.283119	0.306379	0.26693	0.155332	0.092372
223	0.283444	0.306688	0.266975	0.155701	0.092074
223.2	0.283647	0.306654	0.26678	0.155705	0.091992
223.4	0.283539	0.306196	0.266271	0.155714	0.091908
223.6	0.283842	0.305632	0.266357	0.155552	0.092358
223.8	0.284155	0.30558	0.266062	0.155469	0.091972
224	0.284185	0.305296	0.26586	0.155107	0.091809
224.2	0.283858	0.305341	0.266007	0.154984	0.091782
224.4	0.283384	0.305007	0.26621	0.155035	0.091349
224.6	0.283187	0.304637	0.266059	0.155008	0.091076
224.8	0.283071	0.304894	0.266162	0.154551	0.090911
225	0.283432	0.3054	0.26578	0.155006	0.090783
225.2	0.28256	0.305224	0.265213	0.155019	0.090495
225.4	0.282352	0.305518	0.264857	0.154829	0.090586
225.6	0.282302	0.305661	0.26494	0.155381	0.090099
225.8	0.282016	0.305671	0.265038	0.155598	0.089853
226	0.28186	0.305391	0.26494	0.155226	0.090395
226.2	0.281792	0.305472	0.264721	0.155509	0.090368
226.4	0.281709	0.305403	0.265108	0.15586	0.090162
226.6	0.281599	0.305175	0.265352	0.155941	0.0902
226.8	0.281972	0.305492	0.265593	0.155663	0.090517
227	0.281848	0.305595	0.265377	0.155886	0.090549
227.2	0.28156	0.305082	0.265115	0.155887	0.090658
227.4	0.281423	0.304687	0.265027	0.155799	0.090876
227.6	0.28179	0.304567	0.265432	0.155404	0.090848
227.8	0.2817	0.304123	0.265718	0.155643	0.09049
228	0.281689	0.304122	0.266022	0.15558	0.090716
228.2	0.281381	0.303873	0.265895	0.155341	0.090448
228.4	0.281569	0.303545	0.265927	0.155621	0.090127
228.6	0.281442	0.303171	0.265634	0.155502	0.090216
228.8	0.281578	0.303381	0.265653	0.155105	0.090383
229	0.281666	0.303507	0.265167	0.154907	0.090385
229.2	0.280768	0.303508	0.264921	0.154797	0.09032
229.4	0.280854	0.303707	0.264694	0.154478	0.090595
229.6	0.280778	0.303676	0.264607	0.154637	0.09065
229.8	0.28049	0.303529	0.264702	0.154137	0.090859
230	0.280323	0.303469	0.264464	0.154037	0.090786
230.2	0.280217	0.303485	0.264341	0.154432	0.09072
230.4	0.280055	0.303428	0.264562	0.154554	0.090387
230.6	0.280177	0.303589	0.264607	0.15498	0.090644
230.8	0.280028	0.30399	0.264619	0.154585	0.090641
231	0.279687	0.303859	0.264357	0.154993	0.090435
231.2	0.279738	0.303666	0.264497	0.155087	0.090398
231.4	0.279768	0.303774	0.264735	0.155182	0.090361
231.6	0.279811	0.303421	0.264771	0.154977	0.090238
231.8	0.279799	0.303185	0.264952	0.155108	0.089968
232	0.27964	0.302999	0.264914	0.15477	0.089878
232.2	0.279584	0.302767	0.264887	0.154337	0.089389
232.4	0.279845	0.302453	0.264955	0.154466	0.089501
232.6	0.279698	0.301861	0.264898	0.154116	0.089464
232.8	0.279913	0.301583	0.26473	0.153803	0.08994
233	0.27972	0.301382	0.264294	0.153739	0.089498
233.2	0.279218	0.301124	0.264422	0.153527	0.089499
233.4	0.279296	0.301036	0.264254	0.153312	0.089598
233.6	0.279011	0.300996	0.264183	0.153438	0.089572
233.8	0.27878	0.30049	0.264163	0.153687	0.089461
234	0.278521	0.300008	0.263763	0.153703	0.089434
234.2	0.278366	0.300362	0.263553	0.153322	0.089804
234.4	0.278473	0.300138	0.263609	0.153452	0.089382
234.6	0.277927	0.300381	0.26354	0.153769	0.089576
234.8	0.27763	0.300756	0.263405	0.15302	0.089556
235	0.277569	0.300936	0.263358	0.153016	0.089661
235.2	0.277634	0.300938	0.263402	0.152863	0.08998
235.4	0.277676	0.301175	0.263162	0.152467	0.090103
235.6	0.277292	0.301127	0.263155	0.152156	0.090403
235.8	0.27737	0.300965	0.263435	0.151945	0.090147
236	0.277226	0.300862	0.263459	0.151467	0.090186
236.2	0.27737	0.300949	0.263508	0.151055	0.090096
236.4	0.277121	0.300671	0.263602	0.151212	0.090138
236.6	0.277101	0.300085	0.26401	0.151018	0.08997
236.8	0.277072	0.300084	0.264098	0.151403	0.090085
237	0.27663	0.30028	0.264128	0.151711	0.089168
237.2	0.276624	0.300221	0.264273	0.151957	0.088597
237.4	0.276866	0.300315	0.264222	0.152312	0.088376
237.6	0.276715	0.300438	0.264028	0.152767	0.088289
237.8	0.276753	0.300141	0.26401	0.153036	0.087967
238	0.276678	0.300122	0.263797	0.152741	0.087771
238.2	0.276624	0.300476	0.263589	0.152712	0.087432
238.4	0.27652	0.300014	0.263389	0.152964	0.087196
238.6	0.276195	0.300302	0.263165	0.152993	0.087302
238.8	0.276356	0.300459	0.262956	0.152601	0.087492
239	0.276459	0.30049	0.262842	0.152529	0.08757
239.2	0.276508	0.300362	0.262361	0.152584	0.087943
239.4	0.276453	0.300447	0.262098	0.152253	0.088208
239.6	0.276158	0.300388	0.262018	0.152076	0.088432
239.8	0.27631	0.300142	0.261711	0.151757	0.088392

## Sheet: Figure 1G
	MAb362 IgG v. SARS-CoV-2 Trimer
Time, s	1000 nM	500 nM	250 nM	125 nM	62.5 nM
0	0	0	0	0	0
0.2	0.024218	0.016238	0.010257	0.004718	0.002356
0.4	0.050084	0.033807	0.022067	0.01036	0.005277
0.6	0.076225	0.052422	0.034744	0.01713	0.008742
0.8	0.102329	0.07132	0.048512	0.024925	0.012875
1	0.127441	0.089753	0.062371	0.03299	0.016999
1.2	0.151	0.107417	0.076183	0.041633	0.02159
1.4	0.171983	0.123962	0.089221	0.050229	0.026484
1.6	0.189739	0.138321	0.101338	0.058615	0.03177
1.8	0.203351	0.149994	0.112448	0.066772	0.03689
2	0.21147	0.158352	0.121307	0.074501	0.041682
2.2	0.213429	0.163063	0.12764	0.081098	0.046409
2.4	0.215767	0.166339	0.131961	0.086074	0.050586
2.6	0.219006	0.168868	0.135822	0.090511	0.053975
2.8	0.222668	0.171032	0.139069	0.09493	0.057224
3	0.226044	0.173284	0.141819	0.098419	0.059928
3.2	0.229429	0.175702	0.143921	0.101953	0.062239
3.4	0.232703	0.178198	0.145898	0.104934	0.064476
3.6	0.236823	0.180219	0.147964	0.10809	0.06676
3.8	0.240204	0.182843	0.150146	0.110335	0.06942
4	0.243601	0.184758	0.151807	0.112943	0.071381
4.2	0.24693	0.187006	0.152968	0.115047	0.073438
4.4	0.250152	0.188928	0.154623	0.116913	0.075434
4.6	0.253004	0.190741	0.156163	0.118732	0.07755
4.8	0.255778	0.192148	0.157982	0.120719	0.078926
5	0.259065	0.193648	0.15891	0.122227	0.080307
5.2	0.262099	0.195306	0.160133	0.123593	0.081772
5.4	0.264668	0.197004	0.161365	0.124259	0.083112
5.6	0.267258	0.198137	0.162574	0.125234	0.084308
5.8	0.270046	0.19943	0.163906	0.12619	0.084922
6	0.27181	0.201197	0.164189	0.126773	0.085908
6.2	0.274187	0.202928	0.164562	0.127188	0.086685
6.4	0.276788	0.204489	0.165627	0.12756	0.087302
6.6	0.279115	0.205716	0.166359	0.128532	0.087993
6.8	0.281052	0.207054	0.167168	0.129285	0.088703
7	0.283112	0.208433	0.167754	0.130011	0.089122
7.2	0.285429	0.210061	0.168191	0.131173	0.089555
7.4	0.28754	0.211188	0.168722	0.132135	0.089876
7.6	0.290184	0.212196	0.168943	0.133043	0.090588
7.8	0.292609	0.213299	0.169299	0.133432	0.091509
8	0.294944	0.214444	0.169517	0.134062	0.092105
8.2	0.297318	0.21621	0.169742	0.134729	0.092823
8.4	0.299481	0.217209	0.170285	0.135057	0.093807
8.6	0.301856	0.218444	0.170459	0.135685	0.094708
8.8	0.304045	0.219824	0.170629	0.136505	0.094712
9	0.306576	0.221044	0.170674	0.136882	0.095522
9.2	0.308652	0.222024	0.171442	0.136939	0.096031
9.4	0.31064	0.223182	0.171806	0.137134	0.096068
9.6	0.312617	0.224328	0.172014	0.137358	0.09631
9.8	0.314476	0.225702	0.17241	0.137588	0.09641
10	0.315717	0.227251	0.172889	0.137404	0.096712
10.2	0.317649	0.228286	0.173836	0.137616	0.096676
10.4	0.319038	0.229189	0.175026	0.137746	0.09735
10.6	0.320055	0.229814	0.175938	0.137767	0.098049
10.8	0.3218	0.230417	0.176842	0.137483	0.09855
11	0.323545	0.231258	0.17805	0.137554	0.099039
11.2	0.324741	0.232183	0.178987	0.138098	0.099362
11.4	0.326072	0.232556	0.179869	0.137827	0.099732
11.6	0.327845	0.233556	0.180616	0.137743	0.100229
11.8	0.329641	0.234369	0.181492	0.137497	0.100483
12	0.331097	0.235179	0.182608	0.138042	0.100479
12.2	0.333278	0.235871	0.183633	0.138271	0.100558
12.4	0.335102	0.236527	0.183698	0.138357	0.100775
12.6	0.336875	0.237622	0.183936	0.139161	0.100932
12.8	0.338732	0.23868	0.184505	0.139807	0.101046
13	0.340558	0.239295	0.18518	0.140489	0.101597
13.2	0.342331	0.240543	0.185911	0.140917	0.101665
13.4	0.343898	0.241672	0.185994	0.141783	0.101248
13.6	0.345331	0.242799	0.186798	0.142138	0.10141
13.8	0.346786	0.244002	0.187257	0.142999	0.101359
14	0.347948	0.24553	0.187776	0.143369	0.101574
14.2	0.349456	0.246526	0.188002	0.143914	0.102147
14.4	0.350651	0.24729	0.188499	0.14451	0.102685
14.6	0.352007	0.24835	0.18925	0.144987	0.103076
14.8	0.353807	0.249493	0.189435	0.144933	0.103629
15	0.35499	0.250705	0.189717	0.145503	0.103613
15.2	0.355852	0.251951	0.189749	0.145951	0.103615
15.4	0.356849	0.252985	0.190161	0.145619	0.103805
15.6	0.358092	0.254098	0.190735	0.146084	0.103464
15.8	0.35969	0.25458	0.191371	0.146403	0.103369
16	0.360774	0.255172	0.191979	0.146769	0.10383
16.2	0.362669	0.255986	0.192627	0.146594	0.103863
16.4	0.363894	0.256987	0.192689	0.14683	0.103831
16.6	0.365013	0.257933	0.193223	0.147321	0.104124
16.8	0.366473	0.258601	0.193954	0.147259	0.10457
17	0.367429	0.259015	0.194452	0.147413	0.104458
17.2	0.368729	0.259934	0.194934	0.147652	0.104501
17.4	0.370087	0.260782	0.195451	0.148173	0.104687
17.6	0.371571	0.261797	0.196253	0.148122	0.105159
17.8	0.373023	0.262617	0.19636	0.148226	0.105511
18	0.374351	0.263491	0.196685	0.148254	0.106009
18.2	0.375999	0.2641	0.197095	0.148419	0.106232
18.4	0.377392	0.264717	0.197735	0.14852	0.106152
18.6	0.378855	0.265689	0.19807	0.148242	0.106978
18.8	0.380106	0.266732	0.198512	0.147595	0.107259
19	0.381113	0.267565	0.198864	0.147594	0.107238
19.2	0.382175	0.268573	0.199273	0.147694	0.107566
19.4	0.38331	0.269293	0.199951	0.14805	0.107689
19.6	0.384823	0.270268	0.20057	0.148442	0.108027
19.8	0.386358	0.271287	0.200821	0.148724	0.107946
20	0.387231	0.27226	0.201438	0.149195	0.108038
20.2	0.388623	0.273083	0.20188	0.149546	0.107814
20.4	0.389921	0.273821	0.201796	0.149827	0.107638
20.6	0.390741	0.274786	0.201888	0.149942	0.107422
20.8	0.392269	0.27561	0.20212	0.150618	0.107877
21	0.393395	0.276437	0.202094	0.151612	0.107949
21.2	0.394555	0.277309	0.202385	0.152178	0.108278
21.4	0.395309	0.278288	0.202646	0.152322	0.108505
21.6	0.396424	0.278777	0.203061	0.15258	0.108714
21.8	0.397764	0.279272	0.203297	0.152546	0.108579
22	0.398428	0.280064	0.203391	0.152823	0.108739
22.2	0.399052	0.280848	0.204104	0.1528	0.108518
22.4	0.399994	0.281247	0.204292	0.15276	0.10853
22.6	0.400788	0.282008	0.204986	0.152857	0.108526
22.8	0.401474	0.282935	0.206395	0.153106	0.108133
23	0.402364	0.283417	0.206987	0.153402	0.108106
23.2	0.403345	0.283844	0.207284	0.153893	0.107634
23.4	0.404038	0.284477	0.208489	0.153927	0.107667
23.6	0.404968	0.285315	0.209575	0.15384	0.107753
23.8	0.405795	0.286086	0.210186	0.153851	0.107143
24	0.406667	0.28672	0.211207	0.153959	0.107157
24.2	0.40754	0.287204	0.211642	0.154465	0.107323
24.4	0.408993	0.287752	0.211957	0.154537	0.107612
24.6	0.410313	0.288527	0.212391	0.154583	0.107951
24.8	0.411922	0.289125	0.212896	0.155231	0.108215
25	0.412905	0.28956	0.2128	0.155633	0.108361
25.2	0.413739	0.289789	0.212968	0.155468	0.108598
25.4	0.414936	0.290484	0.213249	0.155558	0.108742
25.6	0.416183	0.291292	0.213418	0.156206	0.108693
25.8	0.417579	0.292107	0.213537	0.156507	0.108862
26	0.418073	0.293371	0.213957	0.15691	0.108868
26.2	0.419254	0.294056	0.214658	0.15775	0.10856
26.4	0.420329	0.294823	0.214637	0.158672	0.10844
26.6	0.420949	0.296023	0.215098	0.158969	0.10831
26.8	0.421878	0.297119	0.215876	0.15889	0.108428
27	0.422789	0.297922	0.215979	0.159023	0.108531
27.2	0.423633	0.298504	0.216356	0.159003	0.108802
27.4	0.42401	0.299433	0.217185	0.158745	0.109043
27.6	0.42517	0.300463	0.218057	0.158742	0.109078
27.8	0.425888	0.301188	0.21837	0.159193	0.109403
28	0.426537	0.302503	0.218824	0.159406	0.109539
28.2	0.427118	0.303488	0.218736	0.16024	0.109913
28.4	0.428636	0.304007	0.218933	0.160234	0.110265
28.6	0.429593	0.304828	0.219279	0.16042	0.110097
28.8	0.430143	0.305601	0.219456	0.161096	0.110142
29	0.430611	0.305963	0.219372	0.161388	0.110832
29.2	0.431909	0.306223	0.219925	0.161634	0.111071
29.4	0.432926	0.30682	0.220572	0.16214	0.110493
29.6	0.433681	0.307428	0.220855	0.163142	0.110712
29.8	0.434668	0.307844	0.221623	0.16349	0.11095
30	0.435433	0.308549	0.222758	0.16426	0.11085
30.2	0.436327	0.308869	0.223141	0.164441	0.110739
30.4	0.436979	0.309573	0.22293	0.164602	0.110609
30.6	0.437881	0.310151	0.223298	0.164279	0.110642
30.8	0.438891	0.31084	0.224384	0.164223	0.110748
31	0.439327	0.311349	0.225027	0.164491	0.110821
31.2	0.440142	0.311705	0.225419	0.16424	0.111218
31.4	0.440669	0.312508	0.226088	0.164285	0.111418
31.6	0.441679	0.313319	0.227045	0.16415	0.111718
31.8	0.442077	0.314208	0.227329	0.164276	0.11195
32	0.442958	0.315605	0.22729	0.164126	0.112014
32.2	0.443864	0.316166	0.226964	0.164405	0.112303
32.4	0.444999	0.316654	0.227383	0.164061	0.112598
32.6	0.445635	0.31731	0.227904	0.164194	0.113154
32.8	0.446108	0.317811	0.228131	0.164595	0.113417
33	0.447198	0.317859	0.228961	0.164444	0.11376
33.2	0.448547	0.318293	0.22958	0.16471	0.113649
33.4	0.449166	0.318714	0.230043	0.164913	0.113503
33.6	0.449828	0.31919	0.23054	0.165533	0.114234
33.8	0.450715	0.31958	0.230987	0.165396	0.114658
34	0.451422	0.320211	0.231478	0.165547	0.115325
34.2	0.452406	0.320937	0.231169	0.165141	0.115562
34.4	0.453117	0.321559	0.231093	0.165437	0.115617
34.6	0.454039	0.322137	0.231848	0.16518	0.115539
34.8	0.454545	0.322852	0.232481	0.165301	0.115429
35	0.455499	0.323256	0.232613	0.165685	0.115237
35.2	0.456687	0.32384	0.232626	0.166087	0.115716
35.4	0.457226	0.324023	0.233194	0.166156	0.115741
35.6	0.458061	0.324581	0.233489	0.165999	0.115557
35.8	0.458582	0.325531	0.233164	0.166131	0.115232
36	0.459788	0.3262	0.233266	0.166506	0.115105
36.2	0.460325	0.326564	0.233189	0.166491	0.114675
36.4	0.461294	0.327339	0.234141	0.166654	0.114796
36.6	0.462152	0.327821	0.234364	0.167239	0.11466
36.8	0.462854	0.328513	0.234774	0.167478	0.113903
37	0.463737	0.328959	0.235671	0.167388	0.113914
37.2	0.464134	0.329547	0.2361	0.167584	0.113935
37.4	0.464551	0.329948	0.236843	0.167956	0.113956
37.6	0.465012	0.330223	0.237657	0.168179	0.114622
37.8	0.4657	0.330599	0.238034	0.167895	0.114989
38	0.466285	0.331431	0.238541	0.168046	0.115501
38.2	0.466911	0.33215	0.239007	0.168298	0.115381
38.4	0.467342	0.33236	0.23968	0.168297	0.115168
38.6	0.468049	0.333025	0.240509	0.168841	0.11495
38.8	0.46847	0.333101	0.241001	0.169556	0.115218
39	0.469319	0.333402	0.241283	0.170238	0.115527
39.2	0.470009	0.333813	0.241747	0.170278	0.115638
39.4	0.470398	0.334109	0.242222	0.170352	0.115517
39.6	0.470883	0.334807	0.242934	0.170247	0.115441
39.8	0.47144	0.335679	0.243286	0.170855	0.115354
40	0.472755	0.336149	0.243748	0.171212	0.115285
40.2	0.473545	0.336857	0.24374	0.171247	0.114821
40.4	0.474757	0.337478	0.244091	0.171451	0.115099
40.6	0.475445	0.33822	0.243623	0.171461	0.114869
40.8	0.476364	0.339101	0.24392	0.171675	0.115011
41	0.476983	0.339918	0.243916	0.171899	0.115896
41.2	0.477284	0.340617	0.244355	0.171908	0.115835
41.4	0.477893	0.341266	0.245126	0.172217	0.115872
41.6	0.47905	0.341936	0.244871	0.172247	0.116512
41.8	0.479863	0.342605	0.245012	0.172336	0.116439
42	0.48039	0.343376	0.245252	0.172645	0.116889
42.2	0.480882	0.344039	0.245505	0.172908	0.116753
42.4	0.481434	0.344428	0.24543	0.17327	0.117023
42.6	0.481849	0.345106	0.245739	0.174282	0.117048
42.8	0.482565	0.345341	0.245975	0.175188	0.117387
43	0.483479	0.346037	0.246504	0.175453	0.117464
43.2	0.4843	0.346294	0.24682	0.175386	0.117451
43.4	0.484835	0.346834	0.247442	0.175542	0.117683
43.6	0.48539	0.347199	0.247966	0.17562	0.117617
43.8	0.486111	0.34779	0.247948	0.175975	0.117879
44	0.487149	0.348191	0.247912	0.176559	0.117545
44.2	0.487872	0.348723	0.247972	0.176882	0.1174
44.4	0.488489	0.349143	0.248151	0.177159	0.117854
44.6	0.489414	0.350055	0.248447	0.177467	0.117791
44.8	0.490318	0.351054	0.248972	0.178266	0.118301
45	0.49089	0.351725	0.249682	0.178475	0.118277
45.2	0.491049	0.352382	0.25022	0.178199	0.117547
45.4	0.491641	0.353364	0.250813	0.178574	0.117306
45.6	0.492327	0.354195	0.251036	0.178811	0.117536
45.8	0.492116	0.354777	0.25173	0.178768	0.117353
46	0.492334	0.355603	0.251934	0.17886	0.117402
46.2	0.492465	0.356604	0.252462	0.179034	0.11755
46.4	0.49296	0.35674	0.252751	0.179572	0.118025
46.6	0.493621	0.357184	0.253502	0.179934	0.118198
46.8	0.494223	0.357691	0.253973	0.179973	0.118619
47	0.494598	0.357772	0.254778	0.179558	0.1192
47.2	0.495172	0.357885	0.255041	0.179289	0.119708
47.4	0.495532	0.358215	0.255251	0.178908	0.120073
47.6	0.496062	0.358469	0.255157	0.178841	0.120578
47.8	0.496472	0.358529	0.255133	0.178652	0.121368
48	0.49762	0.359122	0.255133	0.178829	0.121253
48.2	0.498479	0.359361	0.25528	0.178496	0.121138
48.4	0.499908	0.359913	0.255838	0.178664	0.121322
48.6	0.501543	0.360516	0.256312	0.178753	0.121156
48.8	0.502629	0.361246	0.2562	0.179096	0.121277
49	0.503525	0.361739	0.256415	0.179251	0.121233
49.2	0.503381	0.362481	0.256428	0.179357	0.120886
49.4	0.50341	0.363375	0.256957	0.179884	0.120501
49.6	0.504174	0.364096	0.257059	0.18064	0.121007
49.8	0.50491	0.364692	0.257379	0.180978	0.120742
50	0.50568	0.365393	0.257876	0.181599	0.120597
50.2	0.506173	0.365957	0.258041	0.181908	0.120288
50.4	0.506701	0.366081	0.258129	0.182507	0.120514
50.6	0.506749	0.366851	0.258462	0.183105	0.120802
50.8	0.507271	0.367249	0.258882	0.183293	0.120521
51	0.508029	0.367498	0.259826	0.183651	0.120892
51.2	0.508485	0.367881	0.260339	0.18354	0.120989
51.4	0.508818	0.368352	0.260897	0.183223	0.121287
51.6	0.509245	0.369173	0.261508	0.183427	0.121611
51.8	0.509921	0.369339	0.262078	0.183303	0.121698
52	0.510799	0.369778	0.262785	0.183504	0.121655
52.2	0.511588	0.369956	0.263225	0.183848	0.122207
52.4	0.512434	0.370726	0.263698	0.184279	0.122864
52.6	0.512713	0.370942	0.264044	0.18453	0.122833
52.8	0.513046	0.371231	0.264197	0.184937	0.123317
53	0.513354	0.371504	0.264384	0.185364	0.123782
53.2	0.513156	0.371502	0.264524	0.185408	0.123696
53.4	0.513613	0.371853	0.26436	0.185623	0.123545
53.6	0.514892	0.372393	0.264223	0.186031	0.123488
53.8	0.51534	0.372883	0.264304	0.185943	0.123159
54	0.51539	0.373059	0.264178	0.185814	0.122803
54.2	0.515617	0.373224	0.263613	0.185569	0.122797
54.4	0.515828	0.373623	0.263805	0.185749	0.123234
54.6	0.516966	0.373882	0.263513	0.185998	0.123413
54.8	0.517733	0.374154	0.263977	0.185736	0.122751
55	0.518316	0.374287	0.264609	0.185967	0.122819
55.2	0.518467	0.374582	0.265189	0.185929	0.12259
55.4	0.518908	0.375128	0.265947	0.185703	0.122471
55.6	0.519404	0.375303	0.266541	0.185834	0.122711
55.8	0.520229	0.375281	0.267233	0.185704	0.123071
56	0.52052	0.375667	0.267541	0.18611	0.123636
56.2	0.521132	0.376227	0.26778	0.186185	0.123828
56.4	0.521654	0.376617	0.268215	0.186217	0.123747
56.6	0.52201	0.376851	0.268727	0.186148	0.123776
56.8	0.522879	0.377399	0.269278	0.186002	0.123724
57	0.523466	0.378045	0.269246	0.186096	0.123627
57.2	0.523949	0.378316	0.269374	0.186008	0.123499
57.4	0.524543	0.378993	0.269617	0.185859	0.123223
57.6	0.525491	0.379908	0.269678	0.186437	0.123009
57.8	0.526056	0.380601	0.269765	0.186905	0.123683
58	0.526683	0.380956	0.269835	0.187464	0.123759
58.2	0.527333	0.381792	0.269717	0.187998	0.124136
58.4	0.528087	0.382857	0.269999	0.188768	0.124269
58.6	0.528613	0.383646	0.27007	0.189606	0.124465
58.8	0.528494	0.384409	0.270903	0.190158	0.123788
59	0.528951	0.384823	0.271029	0.190876	0.123911
59.2	0.528992	0.385579	0.271789	0.191404	0.124261
59.4	0.529338	0.386335	0.272607	0.191813	0.124905
59.6	0.529803	0.386661	0.273281	0.192542	0.125484
59.8	0.530363	0.387186	0.273614	0.192673	0.125434
60	0.53057	0.387509	0.273818	0.193039	0.125845
60.2	0.531311	0.387496	0.273879	0.192972	0.125777
60.4	0.53152	0.387654	0.273968	0.192405	0.12603
60.6	0.531893	0.387699	0.274581	0.192343	0.126286
60.8	0.532285	0.387968	0.275026	0.192468	0.126092
61	0.532703	0.388287	0.275605	0.19232	0.126195
61.2	0.533322	0.388446	0.275974	0.19246	0.126134
61.4	0.534104	0.388897	0.276515	0.192428	0.125771
61.6	0.535431	0.389579	0.277019	0.192978	0.1257
61.8	0.536023	0.390065	0.27751	0.193125	0.126251
62	0.536719	0.390832	0.278021	0.19302	0.126429
62.2	0.537429	0.39182	0.278811	0.192885	0.126927
62.4	0.537833	0.392753	0.279604	0.193213	0.126766
62.6	0.538039	0.393118	0.279961	0.193577	0.126633
62.8	0.53844	0.39376	0.280305	0.193764	0.126585
63	0.539014	0.394261	0.280361	0.19451	0.126446
63.2	0.539524	0.394629	0.280715	0.194747	0.126657
63.4	0.5402	0.395176	0.280847	0.195243	0.12681
63.6	0.540352	0.395495	0.280933	0.195369	0.126526
63.8	0.540376	0.395931	0.281034	0.195452	0.126578
64	0.540502	0.396348	0.280877	0.196088	0.127049
64.2	0.541062	0.396557	0.280743	0.196227	0.127277
64.4	0.541058	0.397255	0.280733	0.196264	0.127289
64.6	0.541499	0.39777	0.28085	0.196796	0.127318
64.8	0.541992	0.398434	0.280579	0.197004	0.127343
65	0.542488	0.399038	0.2806	0.197273	0.127208
65.2	0.543054	0.399718	0.280453	0.197727	0.127163
65.4	0.543745	0.400182	0.281044	0.197906	0.12713
65.6	0.544577	0.400706	0.281531	0.198099	0.127584
65.8	0.544922	0.400789	0.281964	0.197989	0.128117
66	0.545758	0.40104	0.282378	0.197861	0.128713
66.2	0.546472	0.401497	0.282567	0.198366	0.12934
66.4	0.546902	0.401302	0.282499	0.198907	0.128986
66.6	0.547537	0.401122	0.282578	0.199027	0.128873
66.8	0.548121	0.401375	0.28281	0.198848	0.128534
67	0.548698	0.401402	0.282578	0.198799	0.128334
67.2	0.548948	0.401617	0.282921	0.198793	0.128624
67.4	0.549106	0.402384	0.283595	0.199122	0.128777
67.6	0.549383	0.402776	0.284362	0.198979	0.129048
67.8	0.549807	0.403265	0.285346	0.199204	0.129153
68	0.550235	0.403833	0.285735	0.199511	0.129081
68.2	0.550639	0.404751	0.286587	0.199205	0.129064
68.4	0.550832	0.405437	0.287046	0.198686	0.128614
68.6	0.55144	0.405892	0.287459	0.198703	0.128412
68.8	0.552017	0.406311	0.28799	0.198997	0.128691
69	0.552301	0.406702	0.288201	0.199436	0.128507
69.2	0.552874	0.406938	0.289096	0.19907	0.128332
69.4	0.55332	0.407309	0.289566	0.198897	0.128123
69.6	0.554265	0.407773	0.289549	0.198795	0.128482
69.8	0.554861	0.407643	0.289869	0.198651	0.128709
70	0.55546	0.407996	0.289857	0.198746	0.128976
70.2	0.55555	0.408137	0.289885	0.199002	0.129273
70.4	0.555687	0.407849	0.290059	0.198944	0.12887
70.6	0.555617	0.408131	0.290363	0.198754	0.128661
70.8	0.55553	0.408377	0.290739	0.198814	0.129039
71	0.555795	0.408602	0.290881	0.199261	0.1294
71.2	0.55597	0.408912	0.291596	0.199592	0.129692
71.4	0.556439	0.409402	0.292168	0.199586	0.130071
71.6	0.55724	0.409781	0.2924	0.199677	0.130562
71.8	0.557205	0.410033	0.292731	0.199892	0.130643
72	0.557453	0.410306	0.292842	0.200095	0.130419
72.2	0.55762	0.410652	0.293257	0.200067	0.130417
72.4	0.558187	0.410596	0.2937	0.199989	0.130353
72.6	0.559032	0.410919	0.293801	0.200507	0.130563
72.8	0.559559	0.411318	0.29407	0.201147	0.130284
73	0.56031	0.411852	0.293886	0.201454	0.130264
73.2	0.560973	0.41246	0.293928	0.201545	0.130552
73.4	0.561787	0.413369	0.293573	0.202328	0.130637
73.6	0.562537	0.413796	0.293613	0.203027	0.131401
73.8	0.562809	0.414386	0.293894	0.203192	0.131638
74	0.563352	0.415151	0.294118	0.203299	0.131873
74.2	0.563577	0.415799	0.294443	0.203566	0.131886
74.4	0.564272	0.41614	0.294728	0.20407	0.131962
74.6	0.564525	0.416674	0.294775	0.204199	0.131932
74.8	0.564775	0.41722	0.295086	0.204585	0.132024
75	0.565274	0.417801	0.295251	0.204945	0.132085
75.2	0.565439	0.417962	0.295352	0.204827	0.132722
75.4	0.566045	0.418225	0.2954	0.205183	0.132843
75.6	0.566393	0.418325	0.295468	0.205117	0.133243
75.8	0.56633	0.417909	0.295572	0.205138	0.133262
76	0.566636	0.417924	0.295814	0.204793	0.13278
76.2	0.566504	0.417842	0.296165	0.204591	0.13295
76.4	0.566805	0.417792	0.296587	0.204093	0.132915
76.6	0.56691	0.418012	0.296859	0.204264	0.132934
76.8	0.567166	0.418483	0.29737	0.204558	0.132555
77	0.567142	0.419187	0.297113	0.204909	0.13273
77.2	0.567758	0.419914	0.297101	0.205556	0.132881
77.4	0.568126	0.420417	0.297361	0.205849	0.132582
77.6	0.568525	0.421156	0.297512	0.206249	0.13312
77.8	0.569142	0.422285	0.297792	0.206514	0.133074
78	0.570035	0.423162	0.298083	0.20678	0.133073
78.2	0.570448	0.423892	0.298205	0.207319	0.132586
78.4	0.570676	0.424295	0.298411	0.207991	0.132393
78.6	0.570834	0.425084	0.298314	0.208381	0.132087
78.8	0.570952	0.426016	0.298765	0.209292	0.132155
79	0.571344	0.426265	0.299273	0.209877	0.132548
79.2	0.571653	0.426146	0.299746	0.209832	0.133124
79.4	0.572294	0.426531	0.300125	0.209885	0.133187
79.6	0.572493	0.426768	0.3009	0.209584	0.133489
79.8	0.572956	0.426542	0.301355	0.209776	0.133875
80	0.57314	0.426748	0.302334	0.209278	0.134
80.2	0.57313	0.426807	0.302945	0.209238	0.134441
80.4	0.573234	0.426843	0.303504	0.209216	0.134327
80.6	0.573603	0.427188	0.304108	0.209431	0.134709
80.8	0.574144	0.427546	0.304573	0.209532	0.134832
81	0.574424	0.42806	0.304386	0.209679	0.13476
81.2	0.575234	0.428338	0.304741	0.209696	0.135256
81.4	0.575372	0.428221	0.305085	0.209531	0.135554
81.6	0.57586	0.428675	0.305074	0.209646	0.135855
81.8	0.576316	0.429145	0.305479	0.209666	0.135919
82	0.576775	0.429468	0.306049	0.209637	0.135711
82.2	0.576924	0.429657	0.306117	0.209485	0.135068
82.4	0.577084	0.430015	0.306408	0.209527	0.134784
82.6	0.57736	0.430689	0.306432	0.209853	0.134912
82.8	0.577406	0.431085	0.307032	0.210013	0.134935
83	0.57786	0.431265	0.307527	0.209741	0.13499
83.2	0.578619	0.431241	0.307485	0.209314	0.135266
83.4	0.579181	0.431618	0.30764	0.209815	0.135228
83.6	0.579647	0.431734	0.307991	0.209926	0.135311
83.8	0.580189	0.431919	0.308235	0.210233	0.135383
84	0.580547	0.432295	0.308464	0.210465	0.135277
84.2	0.580773	0.432667	0.308553	0.210644	0.13532
84.4	0.581268	0.432883	0.308859	0.210682	0.135188
84.6	0.581443	0.433419	0.308652	0.210929	0.135635
84.8	0.581593	0.433549	0.308623	0.21122	0.135949
85	0.58183	0.434062	0.308893	0.211254	0.136309
85.2	0.582064	0.434062	0.309702	0.211239	0.136838
85.4	0.582056	0.434511	0.309989	0.211599	0.137243
85.6	0.582438	0.435002	0.310408	0.211836	0.137181
85.8	0.582662	0.435486	0.311034	0.212412	0.13746
86	0.583248	0.4357	0.311366	0.212945	0.137415
86.2	0.583575	0.435836	0.311938	0.213239	0.137268
86.4	0.583649	0.436245	0.312397	0.213341	0.13755
86.6	0.583861	0.436693	0.312805	0.213912	0.138507
86.8	0.584376	0.437122	0.313077	0.214187	0.138747
87	0.585208	0.437202	0.313267	0.21451	0.13892
87.2	0.585947	0.437212	0.313171	0.214926	0.13903
87.4	0.586714	0.437499	0.313326	0.215504	0.138803
87.6	0.587573	0.437729	0.313512	0.21545	0.13898
87.8	0.588091	0.437955	0.313548	0.215738	0.138833
88	0.588584	0.438167	0.314025	0.216078	0.138732
88.2	0.588814	0.438606	0.314063	0.216134	0.138616
88.4	0.588626	0.439243	0.313996	0.216253	0.138326
88.6	0.588202	0.439921	0.313562	0.216501	0.138266
88.8	0.588626	0.440427	0.314072	0.216405	0.138388
89	0.588995	0.44114	0.314306	0.216124	0.138298
89.2	0.589505	0.441791	0.314464	0.216658	0.138051
89.4	0.590071	0.442685	0.31407	0.216943	0.137872
89.6	0.590499	0.442983	0.314487	0.217268	0.137794
89.8	0.590846	0.443267	0.314433	0.217721	0.137649
90	0.591309	0.44372	0.314274	0.218327	0.137532
90.2	0.591496	0.444498	0.314556	0.218401	0.137548
90.4	0.591847	0.44515	0.314153	0.218253	0.13785
90.6	0.592377	0.445683	0.314372	0.218497	0.138285
90.8	0.592832	0.446096	0.314422	0.218669	0.138186
91	0.593101	0.44573	0.31506	0.218513	0.138445
91.2	0.593316	0.445983	0.315176	0.218329	0.138436
91.4	0.593611	0.445755	0.315514	0.218467	0.138918
91.6	0.593607	0.446144	0.316212	0.218457	0.139308
91.8	0.593593	0.445796	0.316809	0.21849	0.139012
92	0.593762	0.445882	0.317239	0.218425	0.138723
92.2	0.593779	0.446276	0.317627	0.218178	0.138719
92.4	0.593738	0.446479	0.317943	0.218271	0.138682
92.6	0.594092	0.447074	0.318208	0.217765	0.138374
92.8	0.594741	0.447167	0.318578	0.217678	0.138382
93	0.595282	0.447311	0.318903	0.217787	0.138646
93.2	0.595883	0.448125	0.319288	0.21844	0.138786
93.4	0.596499	0.448439	0.319431	0.218558	0.139014
93.6	0.59684	0.448682	0.319771	0.219342	0.139028
93.8	0.59717	0.449168	0.319918	0.219813	0.138753
94	0.597589	0.450151	0.319845	0.220489	0.138881
94.2	0.598213	0.450561	0.320188	0.220711	0.139263
94.4	0.598634	0.450883	0.320741	0.220969	0.139711
94.6	0.598734	0.451197	0.321405	0.221159	0.139943
94.8	0.598942	0.451565	0.32152	0.221703	0.140364
95	0.599274	0.45154	0.32186	0.2213	0.140624
95.2	0.599764	0.452009	0.321675	0.221393	0.140594
95.4	0.600205	0.452006	0.322273	0.221596	0.140715
95.6	0.600408	0.452279	0.322682	0.22136	0.140603
95.8	0.601075	0.451861	0.322737	0.221346	0.140553
96	0.601608	0.452129	0.322696	0.221248	0.140499
96.2	0.60205	0.452659	0.323152	0.221457	0.140663
96.4	0.602485	0.452785	0.323104	0.221736	0.14063
96.6	0.603074	0.453313	0.323024	0.221239	0.140447
96.8	0.603371	0.453145	0.323062	0.22184	0.140826
97	0.603873	0.453358	0.323249	0.222026	0.141319
97.2	0.604226	0.45376	0.32326	0.222076	0.141244
97.4	0.604669	0.453764	0.323343	0.222323	0.141435
97.6	0.604658	0.453847	0.324047	0.222659	0.141432
97.8	0.604491	0.454078	0.324425	0.222998	0.141834
98	0.6048	0.454726	0.324514	0.223297	0.141977
98.2	0.604756	0.454865	0.32527	0.223519	0.142271
98.4	0.604776	0.455772	0.325822	0.223745	0.142448
98.6	0.604892	0.455932	0.326064	0.223612	0.142388
98.8	0.605201	0.456479	0.326787	0.22382	0.142188
99	0.605524	0.456793	0.327779	0.223556	0.141961
99.2	0.605595	0.457565	0.328479	0.223631	0.142103
99.4	0.605583	0.457995	0.329687	0.223607	0.141644
99.6	0.605705	0.458376	0.330011	0.223897	0.141586
99.8	0.606493	0.459158	0.33026	0.224598	0.141385
100	0.60686	0.459883	0.330876	0.224633	0.141279
100.2	0.607436	0.460286	0.330852	0.224796	0.141082
100.4	0.607964	0.460481	0.331013	0.224893	0.140898
100.6	0.60844	0.460556	0.331203	0.224664	0.140617
100.8	0.608838	0.461103	0.33131	0.22501	0.140588
101	0.609308	0.461357	0.331518	0.225062	0.140741
101.2	0.609854	0.461747	0.331804	0.225154	0.141067
101.4	0.609902	0.461819	0.33174	0.22555	0.141262
101.6	0.609964	0.461926	0.332018	0.225988	0.141649
101.8	0.61002	0.462498	0.331528	0.226457	0.142243
102	0.610197	0.462627	0.331673	0.226585	0.142407
102.2	0.610145	0.462712	0.332002	0.226581	0.142606
102.4	0.610311	0.46278	0.331896	0.226437	0.143146
102.6	0.61022	0.462551	0.331975	0.226659	0.143517
102.8	0.610507	0.462821	0.332348	0.226822	0.1438
103	0.610694	0.46309	0.332501	0.227286	0.144042
103.2	0.611174	0.463254	0.33282	0.227319	0.144256
103.4	0.611691	0.463367	0.333099	0.228019	0.143772
103.6	0.611921	0.463279	0.33249	0.228609	0.14383
103.8	0.613027	0.46338	0.332503	0.228704	0.144013
104	0.613512	0.463414	0.332243	0.228561	0.144124
104.2	0.614146	0.463596	0.332168	0.228746	0.14407
104.4	0.614407	0.463991	0.332696	0.228671	0.14425
104.6	0.615052	0.464326	0.333229	0.228711	0.144194
104.8	0.615712	0.465124	0.333587	0.2288	0.144413
105	0.615718	0.465444	0.334003	0.228813	0.144546
105.2	0.616007	0.465956	0.334497	0.228923	0.144782
105.4	0.616223	0.466394	0.334933	0.228682	0.144497
105.6	0.616172	0.4671	0.33507	0.228781	0.144824
105.8	0.616192	0.467496	0.335519	0.228867	0.144634
106	0.616302	0.467665	0.336172	0.22901	0.144597
106.2	0.616408	0.468205	0.336607	0.228955	0.144432
106.4	0.616421	0.468481	0.336667	0.229001	0.14499
106.6	0.61627	0.469051	0.337002	0.229399	0.145388
106.8	0.616816	0.46942	0.337655	0.229755	0.145015
107	0.616825	0.470107	0.338336	0.230574	0.14447
107.2	0.617301	0.470398	0.338879	0.230457	0.14476
107.4	0.617385	0.470642	0.338816	0.230857	0.144609
107.6	0.617083	0.470645	0.338556	0.231016	0.144695
107.8	0.617868	0.470947	0.338979	0.23132	0.14482
108	0.617997	0.471312	0.339033	0.232004	0.144773
108.2	0.618627	0.471637	0.339331	0.232121	0.145132
108.4	0.618803	0.471451	0.339618	0.232178	0.145271
108.6	0.619508	0.471478	0.339935	0.232445	0.145321
108.8	0.620056	0.471885	0.339958	0.232447	0.145466
109	0.620311	0.472396	0.339914	0.232506	0.145628
109.2	0.621008	0.472548	0.340142	0.232798	0.145572
109.4	0.621508	0.47274	0.340261	0.232529	0.145446
109.6	0.621465	0.473183	0.339765	0.232778	0.145416
109.8	0.622032	0.473092	0.339699	0.233141	0.145205
110	0.622424	0.473195	0.339886	0.233213	0.145547
110.2	0.622712	0.473384	0.340111	0.233023	0.145435
110.4	0.622565	0.47355	0.340045	0.232917	0.145692
110.6	0.622701	0.47388	0.340086	0.233373	0.145852
110.8	0.622785	0.474252	0.340704	0.233415	0.145591
111	0.622588	0.475225	0.341089	0.233254	0.145742
111.2	0.622337	0.476054	0.34109	0.233073	0.146084
111.4	0.62244	0.476397	0.341078	0.233391	0.145918
111.6	0.622361	0.476713	0.341679	0.233728	0.146387
111.8	0.622918	0.477161	0.342038	0.233878	0.146281
112	0.623149	0.477921	0.342383	0.234386	0.146358
112.2	0.623691	0.47848	0.342608	0.23457	0.14647
112.4	0.623695	0.478693	0.343256	0.235015	0.146243
112.6	0.62422	0.47897	0.343068	0.235239	0.146724
112.8	0.624578	0.479459	0.343046	0.235642	0.147133
113	0.624715	0.479614	0.343303	0.235767	0.146827
113.2	0.624805	0.479519	0.343323	0.236227	0.146533
113.4	0.624945	0.479265	0.343366	0.236218	0.146583
113.6	0.625203	0.479031	0.343165	0.236343	0.146466
113.8	0.625724	0.478403	0.343417	0.236895	0.146604
114	0.62595	0.478397	0.343901	0.236833	0.146931
114.2	0.62627	0.478613	0.344072	0.236949	0.147419
114.4	0.626162	0.478583	0.344264	0.236741	0.147674
114.6	0.626432	0.478907	0.344316	0.237185	0.148158
114.8	0.626787	0.479256	0.344741	0.237092	0.148403
115	0.626999	0.479731	0.344901	0.237142	0.148701
115.2	0.627424	0.480111	0.344968	0.236909	0.148733
115.4	0.628104	0.480179	0.345338	0.23677	0.149085
115.6	0.628127	0.480543	0.345955	0.236636	0.149396
115.8	0.628151	0.481023	0.346556	0.23674	0.149208
116	0.62868	0.481577	0.347403	0.237206	0.149155
116.2	0.628783	0.481262	0.34802	0.237072	0.14925
116.4	0.628987	0.481603	0.348122	0.237021	0.149327
116.6	0.629389	0.481693	0.348226	0.236881	0.149491
116.8	0.629628	0.482024	0.348591	0.237294	0.148913
117	0.62973	0.482076	0.348545	0.237469	0.148359
117.2	0.629619	0.482177	0.348602	0.237877	0.148172
117.4	0.62992	0.482227	0.349241	0.238166	0.148349
117.6	0.630422	0.482649	0.349741	0.238455	0.148409
117.8	0.63083	0.483454	0.350124	0.239199	0.148672
118	0.631468	0.484254	0.350078	0.239579	0.149129
118.2	0.631917	0.484571	0.349963	0.240019	0.149258
118.4	0.632274	0.484923	0.350122	0.240104	0.148991
118.6	0.632615	0.485603	0.350226	0.240786	0.149115
118.8	0.633268	0.485811	0.350045	0.240805	0.149211
119	0.633284	0.486218	0.350225	0.240758	0.149374
119.2	0.633914	0.48655	0.350555	0.240484	0.14929
119.4	0.634037	0.486882	0.350926	0.240403	0.149692
119.6	0.63407	0.487028	0.351233	0.240738	0.149786
119.8	0.634102	0.486852	0.351973	0.240402	0.150004
120	0.634815	0.486653	0.352095	0.240011	0.150235
120.2	0.634068	0.486683	0.352346	0.239417	0.150443
120.4	0.634261	0.486973	0.35248	0.239404	0.150752
120.6	0.634089	0.486699	0.352643	0.2392	0.150359
120.8	0.633998	0.486775	0.352659	0.239703	0.150399
121	0.633758	0.486846	0.352928	0.239978	0.150729
121.2	0.633321	0.487037	0.353339	0.240396	0.150628
121.4	0.633845	0.487367	0.354187	0.240466	0.150914
121.6	0.634413	0.487329	0.354531	0.240539	0.150791
121.8	0.634375	0.487673	0.354781	0.241225	0.150652
122	0.634682	0.488015	0.354819	0.241988	0.150775
122.2	0.634783	0.488413	0.354871	0.24273	0.150654
122.4	0.634937	0.489183	0.355455	0.24302	0.1508
122.6	0.6353	0.489468	0.355382	0.24298	0.150663
122.8	0.636107	0.489801	0.355533	0.243213	0.150863
123	0.636615	0.490112	0.356445	0.243424	0.151113
123.2	0.637495	0.490043	0.356784	0.243727	0.151681
123.4	0.638052	0.490622	0.357111	0.24364	0.151734
123.6	0.63834	0.490555	0.357129	0.244001	0.151769
123.8	0.638379	0.490543	0.357202	0.243164	0.152111
124	0.639231	0.49088	0.356723	0.242973	0.152519
124.2	0.639065	0.491584	0.35685	0.243066	0.152691
124.4	0.639704	0.49174	0.356534	0.243495	0.153384
124.6	0.639913	0.491824	0.356383	0.243475	0.152818
124.8	0.640546	0.492312	0.356771	0.244024	0.153199
125	0.640801	0.492759	0.357306	0.243761	0.153283
125.2	0.641288	0.492966	0.357291	0.243582	0.153404
125.4	0.641904	0.49311	0.357391	0.243139	0.153531
125.6	0.641907	0.493019	0.357512	0.243479	0.15364
125.8	0.641866	0.493238	0.357673	0.243942	0.153646
126	0.642414	0.493588	0.357817	0.244158	0.153808
126.2	0.642869	0.493694	0.357757	0.244253	0.153816
126.4	0.643067	0.493616	0.357596	0.243924	0.153829
126.6	0.643481	0.493265	0.357524	0.243566	0.153625
126.8	0.643703	0.49353	0.358411	0.243968	0.153367
127	0.643965	0.493785	0.358916	0.244066	0.153219
127.2	0.644124	0.493896	0.358801	0.244254	0.153007
127.4	0.644467	0.49438	0.359405	0.243975	0.152408
127.6	0.64433	0.4944	0.359318	0.244292	0.152228
127.8	0.644475	0.495001	0.359249	0.244284	0.152362
128	0.644993	0.495559	0.359217	0.24487	0.152794
128.2	0.644999	0.496302	0.359719	0.245365	0.153248
128.4	0.645374	0.496719	0.36001	0.245933	0.153745
128.6	0.645617	0.497015	0.360468	0.246007	0.15398
128.8	0.646051	0.497663	0.360813	0.246062	0.154745
129	0.645978	0.498109	0.361274	0.2459	0.155072
129.2	0.645806	0.498201	0.361375	0.246003	0.155338
129.4	0.645549	0.498509	0.36156	0.246075	0.155724
129.6	0.645383	0.498471	0.362318	0.246722	0.155735
129.8	0.645725	0.498403	0.362428	0.247048	0.155553
130	0.645985	0.498527	0.362203	0.247101	0.155694
130.2	0.646117	0.498675	0.362109	0.247148	0.155867
130.4	0.6462	0.498657	0.362156	0.247639	0.155818
130.6	0.646122	0.498914	0.362288	0.247848	0.155874
130.8	0.646527	0.49965	0.362395	0.248007	0.155419
131	0.647068	0.499964	0.362605	0.248304	0.155358
131.2	0.646993	0.500222	0.362455	0.248621	0.155161
131.4	0.647191	0.50062	0.362693	0.248939	0.155214
131.6	0.647358	0.501213	0.36255	0.249187	0.15498
131.8	0.647502	0.501735	0.362744	0.249595	0.155155
132	0.647813	0.502414	0.363096	0.249473	0.155482
132.2	0.648384	0.502933	0.363449	0.249594	0.155534
132.4	0.648993	0.503353	0.363717	0.249704	0.155607
132.6	0.64925	0.503816	0.363814	0.249352	0.155752
132.8	0.649548	0.504406	0.364443	0.248808	0.155563
133	0.649266	0.504828	0.364918	0.248625	0.155204
133.2	0.649522	0.505242	0.365225	0.248508	0.155238
133.4	0.649709	0.505462	0.365231	0.248887	0.155478
133.6	0.649804	0.505657	0.36583	0.249075	0.15549
133.8	0.650275	0.505739	0.36572	0.249289	0.155596
134	0.650322	0.505658	0.36565	0.249391	0.155622
134.2	0.65014	0.505613	0.366131	0.249236	0.155697
134.4	0.650095	0.505721	0.366383	0.249676	0.155821
134.6	0.65005	0.505554	0.366158	0.249625	0.155895
134.8	0.650485	0.505029	0.366246	0.2495	0.156044
135	0.650883	0.50421	0.366977	0.249734	0.156361
135.2	0.650731	0.504135	0.366858	0.250043	0.15631
135.4	0.650825	0.50373	0.36725	0.250323	0.156616
135.6	0.651067	0.503422	0.367875	0.249959	0.156733
135.8	0.651485	0.503164	0.368079	0.250202	0.156843
136	0.652054	0.503128	0.368405	0.250326	0.157084
136.2	0.652266	0.503063	0.368406	0.250874	0.157271
136.4	0.652592	0.503555	0.368986	0.250987	0.157358
136.6	0.653191	0.504241	0.368896	0.251129	0.157766
136.8	0.653346	0.504568	0.36912	0.251308	0.157975
137	0.653579	0.505106	0.369183	0.251655	0.158271
137.2	0.654003	0.505976	0.369384	0.252235	0.158451
137.4	0.653927	0.50688	0.369969	0.25299	0.158521
137.6	0.654064	0.507779	0.370365	0.253153	0.158565
137.8	0.654096	0.508465	0.370491	0.253804	0.15833
138	0.654119	0.509093	0.37017	0.253763	0.158102
138.2	0.65409	0.509721	0.370616	0.253826	0.158211
138.4	0.654158	0.510608	0.370851	0.25373	0.158258
138.6	0.654631	0.510661	0.370696	0.253689	0.158373
138.8	0.655345	0.510915	0.371254	0.253516	0.158785
139	0.655782	0.51144	0.371806	0.253597	0.158646
139.2	0.655499	0.511799	0.3717	0.253668	0.158601
139.4	0.655818	0.512139	0.372373	0.253577	0.159063
139.6	0.65651	0.512665	0.372537	0.253314	0.159162
139.8	0.657114	0.512909	0.37284	0.253359	0.158651
140	0.657291	0.512967	0.373138	0.253627	0.158908
140.2	0.657509	0.513203	0.373122	0.254078	0.158976
140.4	0.657873	0.513618	0.373572	0.25427	0.159189
140.6	0.658124	0.513793	0.373569	0.254501	0.159341
140.8	0.658179	0.5139	0.373913	0.254885	0.159232
141	0.658588	0.514162	0.374287	0.255063	0.159152
141.2	0.658423	0.514474	0.374838	0.25569	0.158531
141.4	0.658944	0.514321	0.375473	0.25619	0.158612
141.6	0.659155	0.514149	0.375511	0.256147	0.158409
141.8	0.659259	0.513959	0.375824	0.256404	0.158114
142	0.659493	0.51377	0.37553	0.256284	0.158168
142.2	0.659828	0.513614	0.376042	0.256453	0.158121
142.4	0.659547	0.513467	0.376266	0.256233	0.158621
142.6	0.659955	0.513597	0.376579	0.256669	0.158819
142.8	0.660213	0.513475	0.377213	0.256949	0.159066
143	0.660351	0.513477	0.377359	0.257044	0.159172
143.2	0.66046	0.51353	0.377647	0.257057	0.159546
143.4	0.66106	0.513944	0.37768	0.257109	0.160131
143.6	0.661236	0.514242	0.377788	0.257258	0.160505
143.8	0.661438	0.51429	0.378166	0.257284	0.160491
144	0.661559	0.514456	0.37811	0.25769	0.161096
144.2	0.661659	0.515124	0.378047	0.257943	0.161305
144.4	0.662064	0.515484	0.378339	0.257802	0.161383
144.6	0.662592	0.515621	0.378444	0.257722	0.161083
144.8	0.663347	0.516164	0.378576	0.257846	0.161041
145	0.664005	0.516296	0.378626	0.257803	0.161111
145.2	0.664156	0.516598	0.378766	0.257825	0.161078
145.4	0.664807	0.516708	0.378842	0.258063	0.16105
145.6	0.664558	0.517028	0.378992	0.257987	0.16105
145.8	0.664668	0.517182	0.379383	0.258333	0.161118
146	0.664712	0.517564	0.379786	0.25827	0.161279
146.2	0.664775	0.51752	0.380214	0.258146	0.161411
146.4	0.664585	0.51749	0.380508	0.258391	0.162151
146.6	0.664756	0.517962	0.381051	0.258613	0.161811
146.8	0.664654	0.517616	0.381139	0.259086	0.162202
147	0.664341	0.517945	0.38142	0.259282	0.162636
147.2	0.664027	0.518359	0.381417	0.259985	0.162901
147.4	0.664005	0.518726	0.381395	0.26053	0.163142
147.6	0.663671	0.519359	0.381827	0.261222	0.162808
147.8	0.66388	0.51961	0.381532	0.261268	0.162795
148	0.663558	0.519519	0.381626	0.261238	0.162607
148.2	0.663579	0.519797	0.381466	0.26174	0.162212
148.4	0.664252	0.519671	0.381377	0.262149	0.162195
148.6	0.664517	0.519907	0.381193	0.262367	0.162073
148.8	0.665111	0.520346	0.381107	0.262853	0.162262
149	0.66547	0.520496	0.380702	0.263073	0.162297
149.2	0.665518	0.520994	0.380743	0.2635	0.162545
149.4	0.665766	0.521448	0.380727	0.263946	0.162586
149.6	0.666171	0.521764	0.381075	0.2638	0.163026
149.8	0.666746	0.522363	0.381414	0.263601	0.163025
150	0.66707	0.522707	0.381809	0.263273	0.162626
150.2	0.667724	0.523062	0.38165	0.263352	0.162819
150.4	0.668337	0.523854	0.381478	0.263344	0.163123
150.6	0.668514	0.524445	0.381976	0.263067	0.163034
150.8	0.66866	0.524857	0.382151	0.263152	0.163665
151	0.668752	0.52502	0.38235	0.263138	0.164043
151.2	0.669196	0.524721	0.382425	0.263278	0.163699
151.4	0.669245	0.524843	0.382827	0.263181	0.163533
151.6	0.668806	0.525012	0.382896	0.263231	0.163295
151.8	0.668876	0.524773	0.383287	0.262955	0.1636
152	0.668334	0.524658	0.38372	0.262797	0.163554
152.2	0.668358	0.524845	0.383816	0.263136	0.163565
152.4	0.66865	0.524629	0.383786	0.263218	0.163815
152.6	0.668746	0.524504	0.384329	0.263337	0.163312
152.8	0.669024	0.524363	0.384798	0.263146	0.163209
153	0.66924	0.524611	0.385067	0.263024	0.163307
153.2	0.669629	0.524918	0.385284	0.263021	0.163597
153.4	0.669917	0.524832	0.385759	0.263105	0.163504
153.6	0.670533	0.525171	0.386308	0.26311	0.163444
153.8	0.670739	0.525733	0.386683	0.263537	0.163364
154	0.67125	0.525808	0.386895	0.264255	0.163286
154.2	0.671294	0.52656	0.386648	0.264229	0.163762
154.4	0.671425	0.52673	0.386989	0.264431	0.164181
154.6	0.671638	0.526614	0.387304	0.264805	0.165077
154.8	0.671734	0.526848	0.387249	0.264699	0.165694
155	0.671865	0.526611	0.387386	0.265213	0.166166
155.2	0.671749	0.526739	0.387812	0.26542	0.166261
155.4	0.671227	0.527261	0.388329	0.265644	0.166584
155.6	0.671017	0.527841	0.388755	0.266031	0.166775
155.8	0.671087	0.528141	0.389194	0.265931	0.166721
156	0.670856	0.528573	0.389026	0.26566	0.166764
156.2	0.67116	0.529019	0.389171	0.266068	0.166713
156.4	0.671291	0.529356	0.389011	0.266312	0.166307
156.6	0.671654	0.529776	0.38935	0.266388	0.166209
156.8	0.671999	0.530602	0.389599	0.266087	0.166207
157	0.672673	0.531522	0.38975	0.266124	0.166086
157.2	0.673324	0.531896	0.38984	0.266221	0.165635
157.4	0.67372	0.531996	0.390024	0.266643	0.16518
157.6	0.674009	0.532685	0.389835	0.266717	0.165047
157.8	0.674384	0.532932	0.389463	0.266811	0.164958
158	0.674733	0.53323	0.389476	0.267055	0.165176
158.2	0.674893	0.533433	0.389595	0.266738	0.165453
158.4	0.675334	0.533398	0.389903	0.267253	0.166011
158.6	0.675655	0.533566	0.389889	0.267534	0.166466
158.8	0.675623	0.533797	0.390072	0.267532	0.166776
159	0.675736	0.533637	0.390348	0.267937	0.1669
159.2	0.675657	0.533517	0.390629	0.268131	0.167088
159.4	0.67561	0.532988	0.390726	0.268717	0.16726
159.6	0.675577	0.532982	0.390912	0.268934	0.167617
159.8	0.67579	0.532706	0.391083	0.269064	0.167655
160	0.676028	0.532579	0.391469	0.269045	0.168013
160.2	0.676143	0.532625	0.391956	0.269565	0.168327
160.4	0.676181	0.53278	0.392264	0.269957	0.168352
160.6	0.676217	0.532718	0.392713	0.270388	0.16869
160.8	0.676489	0.532934	0.393283	0.270667	0.168431
161	0.676767	0.532937	0.393529	0.270589	0.167812
161.2	0.677053	0.532926	0.393149	0.270831	0.167665
161.4	0.676991	0.532781	0.392896	0.270996	0.167527
161.6	0.677239	0.533155	0.392967	0.270896	0.167777
161.8	0.677772	0.533743	0.392994	0.271183	0.167922
162	0.678187	0.534123	0.393291	0.27151	0.168089
162.2	0.678708	0.534406	0.393194	0.271222	0.16801
162.4	0.678795	0.534644	0.393407	0.271226	0.167859
162.6	0.679379	0.534777	0.393403	0.271777	0.167912
162.8	0.679626	0.535151	0.393748	0.271677	0.168195
163	0.679848	0.535468	0.393932	0.271399	0.168
163.2	0.680414	0.535921	0.394405	0.271912	0.168343
163.4	0.680477	0.536022	0.394537	0.271871	0.168821
163.6	0.68064	0.536467	0.394988	0.271462	0.169391
163.8	0.680942	0.536731	0.395456	0.271112	0.169397
164	0.680692	0.536864	0.396111	0.270824	0.16928
164.2	0.680362	0.537476	0.396375	0.27096	0.169653
164.4	0.680519	0.537831	0.396874	0.271287	0.169686
164.6	0.680309	0.537907	0.397254	0.271294	0.169395
164.8	0.68033	0.537787	0.39741	0.271326	0.169356
165	0.680336	0.53788	0.397262	0.271263	0.169304
165.2	0.680105	0.538378	0.397315	0.271725	0.169534
165.4	0.680618	0.538569	0.397471	0.27221	0.169616
165.6	0.681173	0.539123	0.397779	0.272531	0.169801
165.8	0.681718	0.539453	0.397644	0.272794	0.169745
166	0.681861	0.539666	0.397615	0.272971	0.169704
166.2	0.682486	0.539565	0.397939	0.273278	0.169792
166.4	0.682784	0.539424	0.398387	0.273711	0.170051
166.6	0.683174	0.539872	0.398435	0.27448	0.170173
166.8	0.683254	0.540301	0.398984	0.274625	0.170154
167	0.683668	0.540669	0.398861	0.274951	0.17013
167.2	0.683858	0.54093	0.399191	0.275509	0.170737
167.4	0.683825	0.540881	0.398929	0.27551	0.170852
167.6	0.683911	0.540689	0.398708	0.275301	0.170918
167.8	0.683739	0.540548	0.398943	0.27511	0.171098
168	0.683289	0.540387	0.398976	0.275246	0.170999
168.2	0.683617	0.540777	0.398802	0.275138	0.171484
168.4	0.683996	0.540464	0.399295	0.275119	0.17173
168.6	0.683862	0.540667	0.399511	0.274969	0.171572
168.8	0.68404	0.54053	0.399421	0.274854	0.171642
169	0.684471	0.541012	0.399636	0.274547	0.171623
169.2	0.684571	0.541506	0.400049	0.274357	0.171421
169.4	0.685063	0.541802	0.400127	0.274407	0.171299
169.6	0.685358	0.542363	0.400546	0.274043	0.171468
169.8	0.685981	0.542774	0.400579	0.273663	0.171056
170	0.686131	0.542899	0.401113	0.27378	0.171122
170.2	0.68654	0.542978	0.401861	0.274167	0.171276
170.4	0.686271	0.543254	0.401836	0.274255	0.171458
170.6	0.686285	0.54366	0.401749	0.27441	0.1711
170.8	0.686391	0.543965	0.401747	0.274424	0.170893
171	0.686747	0.54402	0.401925	0.274422	0.171155
171.2	0.686518	0.543848	0.402031	0.274937	0.171384
171.4	0.686881	0.543866	0.402054	0.2752	0.171189
171.6	0.686964	0.543682	0.402103	0.275274	0.17128
171.8	0.686737	0.543587	0.402307	0.275399	0.171393
172	0.686653	0.543291	0.40226	0.275617	0.171597
172.2	0.687211	0.543437	0.402138	0.275615	0.172142
172.4	0.687292	0.543123	0.402479	0.275593	0.172307
172.6	0.687261	0.54348	0.402146	0.275537	0.172489
172.8	0.687703	0.543215	0.402029	0.275425	0.172237
173	0.687708	0.543345	0.401982	0.275509	0.172624
173.2	0.687907	0.54348	0.401909	0.275668	0.172894
173.4	0.688149	0.543841	0.402314	0.275854	0.172522
173.6	0.688882	0.544061	0.402564	0.275957	0.172415
173.8	0.689091	0.544112	0.402619	0.276567	0.172236
174	0.688808	0.543945	0.403212	0.276534	0.172834
174.2	0.688815	0.544266	0.403377	0.276827	0.172851
174.4	0.688928	0.544273	0.403204	0.277044	0.173172
174.6	0.68921	0.544619	0.403955	0.277294	0.172997
174.8	0.689507	0.545116	0.404261	0.277732	0.172653
175	0.68986	0.545456	0.405033	0.278044	0.17293
175.2	0.689521	0.545894	0.405376	0.278485	0.172692
175.4	0.689778	0.546343	0.405901	0.278898	0.172587
175.6	0.689706	0.546563	0.406347	0.279023	0.172525
175.8	0.689558	0.546847	0.406635	0.278908	0.172863
176	0.689529	0.546949	0.406717	0.279218	0.173285
176.2	0.689774	0.547278	0.40679	0.279011	0.173222
176.4	0.689698	0.547525	0.406893	0.279171	0.173387
176.6	0.689798	0.547872	0.406642	0.278925	0.173636
176.8	0.689971	0.547884	0.406637	0.279051	0.173371
177	0.69003	0.547801	0.406697	0.278791	0.174018
177.2	0.690575	0.54795	0.406842	0.278572	0.174253
177.4	0.690647	0.547961	0.407106	0.278393	0.173904
177.6	0.690902	0.54796	0.407266	0.278396	0.173849
177.8	0.690815	0.547907	0.407376	0.278375	0.174343
178	0.690857	0.547816	0.407718	0.277664	0.174661
178.2	0.691556	0.547919	0.407779	0.277726	0.174608
178.4	0.69207	0.548132	0.408063	0.278367	0.174819
178.6	0.692991	0.548318	0.408603	0.278652	0.174841
178.8	0.69337	0.549095	0.40816	0.278803	0.174521
179	0.693185	0.549349	0.408477	0.279092	0.174588
179.2	0.693496	0.54967	0.408721	0.279537	0.174618
179.4	0.693945	0.550162	0.408583	0.28022	0.174452
179.6	0.69385	0.550643	0.408676	0.280939	0.174363
179.8	0.693923	0.550872	0.408658	0.281418	0.174364
180	0.6939	0.551145	0.408716	0.282059	0.174549
180.2	0.694027	0.551645	0.408951	0.28264	0.174282
180.4	0.694017	0.552204	0.408896	0.283194	0.174329
180.6	0.694307	0.552448	0.408734	0.283402	0.174236
180.8	0.693923	0.55277	0.408813	0.28409	0.174532
181	0.694142	0.552749	0.408853	0.284164	0.174953
181.2	0.694179	0.552928	0.408798	0.284129	0.175341
181.4	0.694155	0.552786	0.409208	0.284158	0.175194
181.6	0.694413	0.552549	0.409878	0.284134	0.174984
181.8	0.694287	0.552299	0.409553	0.284063	0.17503
182	0.694601	0.552397	0.409873	0.283612	0.175306
182.2	0.694968	0.552515	0.410032	0.283503	0.175665
182.4	0.695355	0.552228	0.410365	0.28333	0.175566
182.6	0.69577	0.552201	0.410523	0.283165	0.176045
182.8	0.695404	0.552485	0.41043	0.283062	0.175934
183	0.695528	0.552418	0.41085	0.282827	0.175906
183.2	0.695978	0.552865	0.411149	0.282853	0.175875
183.4	0.696006	0.553239	0.411342	0.283269	0.175971
183.6	0.696148	0.553275	0.411539	0.283528	0.176191
183.8	0.696514	0.55355	0.41168	0.28368	0.176172
184	0.696787	0.554081	0.411825	0.284024	0.176679
184.2	0.696642	0.55446	0.411574	0.284631	0.176082
184.4	0.69661	0.554802	0.411063	0.284606	0.176089
184.6	0.696662	0.555273	0.410892	0.285093	0.176286
184.8	0.69688	0.555872	0.410947	0.285393	0.176478
185	0.697566	0.555979	0.410794	0.285205	0.176395
185.2	0.697716	0.556039	0.410884	0.285138	0.176207
185.4	0.69806	0.556176	0.410843	0.28555	0.175595
185.6	0.698567	0.556628	0.410783	0.285504	0.174865
185.8	0.698564	0.557169	0.409923	0.285356	0.174573
186	0.698677	0.557613	0.410018	0.285154	0.174952
186.2	0.698697	0.557461	0.409616	0.284721	0.175096
186.4	0.699074	0.557443	0.409711	0.284368	0.174973
186.6	0.699113	0.557572	0.41007	0.284407	0.175398
186.8	0.699309	0.557712	0.410477	0.284073	0.175405
187	0.699677	0.557831	0.411201	0.283687	0.175419
187.2	0.699923	0.557986	0.41183	0.284388	0.175619
187.4	0.700293	0.55797	0.41255	0.284992	0.1759
187.6	0.700625	0.557908	0.412461	0.285036	0.176322
187.8	0.700798	0.558003	0.413074	0.285478	0.17663
188	0.700782	0.557918	0.413333	0.285451	0.177173
188.2	0.700506	0.557729	0.413323	0.285767	0.177244
188.4	0.700695	0.557748	0.414012	0.285664	0.178007
188.6	0.701075	0.557895	0.414598	0.286295	0.178457
188.8	0.701808	0.557898	0.415339	0.286438	0.179011
189	0.701572	0.557558	0.415342	0.28642	0.179251
189.2	0.701498	0.557792	0.415363	0.286682	0.179377
189.4	0.701734	0.558047	0.415618	0.286929	0.179594
189.6	0.702001	0.558283	0.416008	0.287078	0.179714
189.8	0.702016	0.558266	0.41611	0.286865	0.180145
190	0.702425	0.558368	0.416432	0.286947	0.180299
190.2	0.702599	0.558629	0.416547	0.286811	0.180766
190.4	0.702755	0.558789	0.417339	0.28684	0.180716
190.6	0.702886	0.559047	0.41771	0.286819	0.180423
190.8	0.703172	0.559323	0.417981	0.286814	0.18033
191	0.702998	0.559414	0.418571	0.28687	0.180084
191.2	0.703088	0.55981	0.418878	0.287693	0.179989
191.4	0.703284	0.560312	0.418989	0.288143	0.179577
191.6	0.703331	0.560811	0.418866	0.288045	0.179846
191.8	0.703583	0.561362	0.419289	0.288122	0.17976
192	0.703536	0.561618	0.418748	0.288275	0.179596
192.2	0.703258	0.561761	0.418755	0.288544	0.179946
192.4	0.703227	0.562061	0.418881	0.288233	0.180056
192.6	0.702984	0.562187	0.418591	0.288131	0.180376
192.8	0.70309	0.562237	0.418667	0.287919	0.180927
193	0.702803	0.562457	0.418316	0.28769	0.180746
193.2	0.702833	0.562611	0.418326	0.287364	0.180911
193.4	0.703231	0.562238	0.41891	0.287385	0.181381
193.6	0.703342	0.562279	0.418938	0.287698	0.181641
193.8	0.703497	0.562749	0.419018	0.287839	0.181385
194	0.703818	0.563151	0.419127	0.287887	0.181106
194.2	0.703622	0.563395	0.419428	0.287686	0.181297
194.4	0.703545	0.563428	0.419997	0.287746	0.180859
194.6	0.703535	0.563906	0.420097	0.287891	0.180465
194.8	0.703465	0.564025	0.420802	0.288619	0.180191
195	0.703542	0.564341	0.421281	0.289007	0.179877
195.2	0.704216	0.564734	0.421645	0.289649	0.179658
195.4	0.704182	0.565172	0.421733	0.290181	0.179408
195.6	0.704336	0.565712	0.421917	0.290491	0.179446
195.8	0.704483	0.565902	0.422033	0.290807	0.179179
196	0.703922	0.566137	0.421718	0.291042	0.17894
196.2	0.704061	0.566563	0.422228	0.291274	0.178909
196.4	0.704364	0.566639	0.422233	0.29159	0.178768
196.6	0.7045	0.567063	0.422243	0.291716	0.178866
196.8	0.704817	0.567288	0.422379	0.291932	0.178967
197	0.705163	0.567263	0.422322	0.291846	0.17904
197.2	0.705015	0.567159	0.422458	0.291694	0.179233
197.4	0.705378	0.567242	0.422328	0.292008	0.179211
197.6	0.70541	0.567395	0.421974	0.292491	0.17923
197.8	0.705603	0.567765	0.421966	0.29263	0.179241
198	0.705813	0.567831	0.422246	0.292665	0.179455
198.2	0.706084	0.568079	0.422375	0.293234	0.179951
198.4	0.706278	0.568338	0.422772	0.293988	0.180154
198.6	0.706476	0.568345	0.423042	0.29418	0.180351
198.8	0.706909	0.56858	0.423549	0.294765	0.18017
199	0.707292	0.568413	0.423836	0.294706	0.181108
199.2	0.707719	0.568305	0.424117	0.294984	0.181624
199.4	0.707465	0.568332	0.424325	0.295266	0.182214
199.6	0.708142	0.568507	0.424534	0.29543	0.182379
199.8	0.708312	0.568566	0.425155	0.295333	0.182827
200	0.708396	0.56886	0.425077	0.295538	0.182974
200.2	0.709032	0.568996	0.425434	0.295988	0.183023
200.4	0.70922	0.569073	0.425307	0.296166	0.183127
200.6	0.709715	0.569446	0.425665	0.295963	0.183444
200.8	0.70988	0.569316	0.425868	0.295825	0.183575
201	0.709822	0.569421	0.425745	0.295684	0.183103
201.2	0.709661	0.569375	0.426201	0.29543	0.182649
201.4	0.710174	0.569251	0.426172	0.295325	0.182217
201.6	0.710216	0.569266	0.42686	0.295576	0.182258
201.8	0.710133	0.569751	0.427018	0.295612	0.18232
202	0.710051	0.569886	0.427536	0.295483	0.182184
202.2	0.710518	0.570043	0.427699	0.295513	0.182445
202.4	0.710538	0.57028	0.428061	0.295591	0.182478
202.6	0.710434	0.570033	0.427983	0.295281	0.182471
202.8	0.710535	0.570515	0.428145	0.29509	0.182425
203	0.710538	0.570253	0.427614	0.294989	0.182915
203.2	0.710624	0.570314	0.427332	0.294904	0.182932
203.4	0.710671	0.570294	0.427198	0.294725	0.183577
203.6	0.711093	0.570435	0.427274	0.294772	0.183748
203.8	0.711064	0.570262	0.427447	0.294682	0.184505
204	0.711269	0.570242	0.426793	0.294595	0.184522
204.2	0.71152	0.570283	0.426873	0.294951	0.184121
204.4	0.711946	0.570345	0.427038	0.295063	0.184273
204.6	0.712292	0.570226	0.4272	0.2955	0.184533
204.8	0.712332	0.570591	0.427432	0.295353	0.184014
205	0.712384	0.570748	0.427846	0.295375	0.18378
205.2	0.712659	0.570709	0.4288	0.295432	0.184036
205.4	0.712717	0.570946	0.429751	0.295251	0.184023
205.6	0.712704	0.571304	0.430546	0.295346	0.184208
205.8	0.71296	0.571519	0.430928	0.295683	0.184265
206	0.713036	0.571753	0.431611	0.295365	0.184281
206.2	0.713336	0.572275	0.431378	0.295947	0.183991
206.4	0.713444	0.572889	0.431194	0.296458	0.183874
206.6	0.71321	0.57327	0.431322	0.29658	0.183702
206.8	0.713003	0.574035	0.4311	0.296826	0.18337
207	0.713017	0.574125	0.430436	0.297382	0.183294
207.2	0.713265	0.57448	0.430378	0.297374	0.18364
207.4	0.713633	0.574675	0.430507	0.297408	0.183922
207.6	0.713951	0.574883	0.43066	0.297906	0.183897
207.8	0.714317	0.574771	0.430289	0.29803	0.184367
208	0.714555	0.575093	0.430101	0.298182	0.184137
208.2	0.714726	0.575087	0.43024	0.298665	0.184378
208.4	0.714751	0.574937	0.430192	0.298764	0.185114
208.6	0.714725	0.574961	0.43011	0.299089	0.185394
208.8	0.714701	0.575249	0.430603	0.298875	0.185979
209	0.714759	0.575002	0.430929	0.298525	0.186943
209.2	0.715005	0.575234	0.431153	0.298161	0.187498
209.4	0.715081	0.575361	0.43148	0.297825	0.187699
209.6	0.715349	0.575339	0.431715	0.297891	0.18782
209.8	0.715781	0.575353	0.432042	0.2978	0.187534
210	0.715921	0.575507	0.432444	0.297157	0.187387
210.2	0.715629	0.57601	0.431987	0.29755	0.186973
210.4	0.715822	0.576412	0.43201	0.297758	0.186652
210.6	0.715749	0.576885	0.432274	0.297667	0.186239
210.8	0.716154	0.577214	0.432239	0.298097	0.185964
211	0.716619	0.577726	0.432588	0.298208	0.185902
211.2	0.716946	0.578049	0.43293	0.298284	0.185531
211.4	0.717096	0.578421	0.433187	0.29875	0.185133
211.6	0.717306	0.578846	0.432932	0.299314	0.184925
211.8	0.717198	0.579059	0.432887	0.299517	0.184811
212	0.717368	0.579362	0.433304	0.300152	0.184705
212.2	0.717451	0.57925	0.433524	0.300439	0.185351
212.4	0.717025	0.579307	0.43343	0.300837	0.185346
212.6	0.717036	0.579531	0.433454	0.301288	0.185571
212.8	0.717133	0.579734	0.433717	0.301693	0.18619
213	0.717457	0.579634	0.434144	0.301619	0.186441
213.2	0.717819	0.579691	0.433719	0.301725	0.185914
213.4	0.718085	0.579554	0.433736	0.301874	0.186
213.6	0.718415	0.579101	0.434297	0.30164	0.186276
213.8	0.718433	0.579283	0.434382	0.301415	0.186249
214	0.718561	0.579226	0.434388	0.300984	0.186349
214.2	0.71814	0.579637	0.434051	0.301099	0.186816
214.4	0.718509	0.579838	0.43423	0.301286	0.186793
214.6	0.719117	0.58003	0.434918	0.301232	0.186845
214.8	0.719244	0.580281	0.435362	0.301643	0.187337
215	0.719352	0.580593	0.435528	0.301787	0.18763
215.2	0.719333	0.580826	0.43584	0.301899	0.187238
215.4	0.71945	0.581357	0.436119	0.302054	0.186996
215.6	0.719598	0.581689	0.436357	0.302598	0.186851
215.8	0.719662	0.581815	0.436882	0.303076	0.187007
216	0.720011	0.582128	0.436894	0.303453	0.18713
216.2	0.720103	0.582415	0.437173	0.303666	0.187237
216.4	0.719916	0.582518	0.437518	0.303844	0.186727
216.6	0.72015	0.582847	0.437491	0.304029	0.186542
216.8	0.720516	0.582807	0.43771	0.304146	0.18652
217	0.720586	0.582562	0.438076	0.303933	0.186633
217.2	0.720549	0.582611	0.437676	0.304347	0.186275
217.4	0.720458	0.582418	0.437716	0.304632	0.186602
217.6	0.72004	0.582713	0.438027	0.304486	0.187079
217.8	0.719851	0.583046	0.438185	0.304341	0.187175
218	0.719844	0.582836	0.438289	0.304025	0.187669
218.2	0.719662	0.582971	0.438328	0.303946	0.188474
218.4	0.719824	0.582995	0.438499	0.303881	0.188681
218.6	0.72025	0.583266	0.43862	0.303256	0.189012
218.8	0.720134	0.583683	0.438386	0.302987	0.189891
219	0.720361	0.583938	0.438521	0.302802	0.190307
219.2	0.720348	0.584179	0.438787	0.302575	0.190402
219.4	0.720701	0.584225	0.439013	0.302613	0.190756
219.6	0.720875	0.584125	0.43885	0.303213	0.191131
219.8	0.721254	0.584251	0.438777	0.302645	0.191322
220	0.721781	0.584465	0.438624	0.302602	0.1913
220.2	0.722115	0.584394	0.439086	0.302627	0.191169
220.4	0.722004	0.584307	0.43942	0.302634	0.190852
220.6	0.722016	0.584497	0.439309	0.303221	0.190993
220.8	0.722046	0.58448	0.439223	0.303691	0.190708
221	0.721901	0.58428	0.439399	0.304612	0.190742
221.2	0.722006	0.584308	0.439692	0.305489	0.190123
221.4	0.722401	0.584619	0.439936	0.305904	0.189634
221.6	0.722799	0.585238	0.440882	0.306323	0.189386
221.8	0.723055	0.585283	0.44154	0.306787	0.189111
222	0.722981	0.585408	0.441466	0.306973	0.189218
222.2	0.723137	0.585892	0.441651	0.306976	0.189035
222.4	0.723614	0.586313	0.441909	0.306943	0.18894
222.6	0.72381	0.586613	0.442003	0.306601	0.189079
222.8	0.724066	0.586748	0.442225	0.306723	0.189321
223	0.724306	0.586814	0.442368	0.306829	0.189241
223.2	0.72448	0.586818	0.442253	0.306684	0.189348
223.4	0.724788	0.586983	0.441978	0.306552	0.189001
223.6	0.724927	0.587093	0.441676	0.306525	0.189262
223.8	0.725044	0.587114	0.441712	0.305993	0.189485
224	0.725185	0.587348	0.441691	0.30621	0.189793
224.2	0.725246	0.587306	0.441672	0.306158	0.189601
224.4	0.725232	0.587595	0.441648	0.306671	0.189575
224.6	0.725182	0.587671	0.441623	0.306757	0.189176
224.8	0.725452	0.587584	0.441312	0.306609	0.188768
225	0.726023	0.58761	0.441875	0.306809	0.189086
225.2	0.726383	0.588071	0.442213	0.307073	0.188857
225.4	0.726469	0.58842	0.44267	0.307455	0.188701
225.6	0.726659	0.588428	0.443284	0.308003	0.188878
225.8	0.726711	0.588478	0.443578	0.307796	0.189213
226	0.726558	0.588956	0.443556	0.307759	0.18958
226.2	0.726656	0.588726	0.443887	0.307519	0.189898
226.4	0.726995	0.588603	0.443958	0.307812	0.190372
226.6	0.726586	0.588279	0.444565	0.308014	0.191083
226.8	0.726282	0.58829	0.444625	0.30807	0.191172
227	0.726101	0.588293	0.444459	0.308129	0.191247
227.2	0.725664	0.588405	0.444732	0.308257	0.191742
227.4	0.725753	0.58835	0.444729	0.308136	0.192082
227.6	0.725502	0.58801	0.444963	0.308328	0.192618
227.8	0.725365	0.588006	0.445139	0.308683	0.192921
228	0.725599	0.588225	0.445125	0.308718	0.193077
228.2	0.725673	0.588616	0.445066	0.308691	0.192663
228.4	0.725316	0.589189	0.444894	0.308972	0.192635
228.6	0.725295	0.589286	0.445286	0.308759	0.192515
228.8	0.725609	0.589412	0.445465	0.308592	0.192743
229	0.72582	0.589852	0.445527	0.308986	0.192622
229.2	0.725887	0.590082	0.445412	0.30909	0.19245
229.4	0.726131	0.590096	0.445597	0.308872	0.192277
229.6	0.726228	0.590437	0.4455	0.30888	0.192122
229.8	0.726661	0.590611	0.44556	0.308538	0.192095
230	0.726786	0.591267	0.445385	0.308684	0.192368
230.2	0.727428	0.591442	0.445477	0.308625	0.19244
230.4	0.727841	0.591769	0.445861	0.309536	0.192543
230.6	0.728066	0.591827	0.446495	0.309605	0.192932
230.8	0.728112	0.592032	0.446589	0.309878	0.192585
231	0.728717	0.592276	0.446892	0.310269	0.192533
231.2	0.728655	0.592365	0.447311	0.310902	0.192881
231.4	0.729323	0.59239	0.447658	0.311249	0.192975
231.6	0.729509	0.592576	0.448144	0.31165	0.192653
231.8	0.730007	0.592927	0.448214	0.312254	0.192406
232	0.729881	0.593243	0.44848	0.31249	0.192478
232.2	0.729698	0.593706	0.448777	0.312326	0.192268
232.4	0.729601	0.593664	0.44869	0.312665	0.192416
232.6	0.730078	0.593494	0.448837	0.312642	0.192254
232.8	0.730493	0.593757	0.448818	0.312577	0.191878
233	0.730454	0.594032	0.448563	0.312502	0.191843
233.2	0.730143	0.594457	0.448583	0.312052	0.192044
233.4	0.72982	0.594337	0.448606	0.311692	0.192271
233.6	0.729627	0.594125	0.448569	0.311347	0.192299
233.8	0.730057	0.594057	0.449053	0.31115	0.193173
234	0.729946	0.594318	0.449299	0.310892	0.193673
234.2	0.730359	0.594311	0.449856	0.31097	0.193958
234.4	0.730251	0.59378	0.450506	0.311269	0.194394
234.6	0.730566	0.593869	0.450662	0.310937	0.194895
234.8	0.73017	0.59395	0.450995	0.311072	0.195269
235	0.730856	0.593809	0.450993	0.311353	0.195665
235.2	0.73094	0.593772	0.450817	0.311724	0.196139
235.4	0.731702	0.593625	0.451226	0.311983	0.196662
235.6	0.732027	0.593537	0.451162	0.311993	0.196463
235.8	0.732121	0.59361	0.451071	0.312406	0.196202
236	0.732015	0.593774	0.451364	0.312711	0.196579
236.2	0.732396	0.59365	0.451331	0.312945	0.196303
236.4	0.732953	0.594181	0.450737	0.3131	0.19596
236.6	0.733322	0.594977	0.450537	0.313171	0.195298
236.8	0.733539	0.595749	0.450432	0.313142	0.195
237	0.733166	0.596185	0.450275	0.312958	0.194799
237.2	0.732811	0.596882	0.450396	0.313351	0.194648
237.4	0.732539	0.596843	0.450626	0.313562	0.194826
237.6	0.732584	0.597058	0.450921	0.313718	0.19453
237.8	0.732564	0.597406	0.451563	0.31414	0.194803
238	0.732456	0.597572	0.4519	0.314315	0.194543
238.2	0.732603	0.597696	0.452406	0.314558	0.1946
238.4	0.732552	0.597677	0.452537	0.31458	0.194915
238.6	0.732858	0.597889	0.45256	0.314532	0.195387
238.8	0.73282	0.597693	0.452615	0.314668	0.195979
239	0.733431	0.5974	0.452397	0.314762	0.196317
239.2	0.733354	0.597305	0.452272	0.314582	0.196903
239.4	0.733552	0.596924	0.452409	0.314531	0.197495
239.6	0.733544	0.596854	0.452272	0.314273	0.197507
239.8	0.733548	0.596818	0.452336	0.314206	0.197748
240.01	0.756997	0.638184	0.505499	0.377362	0.269452
240.21	0.747321	0.630899	0.498988	0.37279	0.266592
240.41	0.736394	0.622603	0.491621	0.367773	0.263696
240.61	0.724641	0.613218	0.483615	0.362243	0.260395
240.81	0.71176	0.603043	0.475198	0.356202	0.256481
241.01	0.698634	0.592681	0.466643	0.350362	0.252143
241.21	0.685443	0.582351	0.457709	0.343942	0.247524
241.41	0.671973	0.572049	0.449223	0.337621	0.24288
241.61	0.659284	0.562411	0.44117	0.331387	0.238498
241.81	0.647614	0.553578	0.433756	0.325781	0.234121
242.01	0.637443	0.54593	0.42707	0.320746	0.230151
242.21	0.629387	0.539706	0.422405	0.316627	0.226674
242.41	0.622178	0.534208	0.417604	0.313173	0.222796
242.61	0.616033	0.528909	0.412965	0.309556	0.219465
242.81	0.610098	0.524527	0.408951	0.306337	0.216641
243.01	0.604542	0.520204	0.405525	0.303488	0.214041
243.21	0.599532	0.516117	0.40193	0.300809	0.211743
243.41	0.595139	0.512785	0.398712	0.29777	0.209362
243.61	0.590849	0.509248	0.395741	0.295079	0.207852
243.81	0.586859	0.506385	0.393205	0.292634	0.206792
244.01	0.583474	0.503789	0.38992	0.290317	0.205435
244.21	0.579904	0.500852	0.387753	0.288499	0.20411
244.41	0.576843	0.497889	0.385175	0.286767	0.202985
244.61	0.574223	0.495092	0.382975	0.284985	0.201423
244.81	0.57135	0.492468	0.381059	0.283443	0.199936
245.01	0.56855	0.490075	0.378964	0.281999	0.198441
245.21	0.565846	0.487818	0.376827	0.28017	0.197147
245.41	0.563222	0.485312	0.374945	0.278473	0.195942
245.61	0.560641	0.483539	0.372891	0.277011	0.19466
245.81	0.557953	0.481422	0.371051	0.275475	0.193002
246.01	0.555684	0.479135	0.369155	0.274168	0.191667
246.21	0.553315	0.477178	0.367548	0.272635	0.190289
246.41	0.551177	0.475348	0.365645	0.271351	0.188861
246.61	0.548662	0.473379	0.364135	0.269776	0.188247
246.81	0.546217	0.471913	0.362799	0.268298	0.187363
247.01	0.5439	0.470447	0.361522	0.267024	0.186512
247.21	0.542004	0.469044	0.360099	0.265793	0.186157
247.41	0.540179	0.467745	0.359251	0.264438	0.185578
247.61	0.537995	0.466287	0.35761	0.263499	0.184978
247.81	0.536116	0.46537	0.356195	0.26221	0.184182
248.01	0.534807	0.464148	0.354365	0.261426	0.182826
248.21	0.533096	0.463035	0.35283	0.2611	0.181358
248.41	0.532025	0.462143	0.350962	0.260081	0.180255
248.61	0.530926	0.461225	0.349336	0.259028	0.179359
248.81	0.529208	0.459966	0.347704	0.257823	0.178307
249.01	0.52783	0.459043	0.346282	0.256738	0.177232
249.21	0.526523	0.458184	0.345431	0.255821	0.176305
249.41	0.525236	0.457466	0.344513	0.254761	0.174505
249.61	0.523836	0.456572	0.343649	0.253745	0.173378
249.81	0.522765	0.45538	0.342757	0.252814	0.1723
250.01	0.521495	0.454274	0.342092	0.252399	0.17132
250.21	0.520152	0.453565	0.341145	0.251404	0.170157
250.41	0.51929	0.452579	0.341094	0.250918	0.169271
250.61	0.51824	0.45149	0.340646	0.250126	0.167962
250.81	0.517257	0.45023	0.34018	0.249356	0.166878
251.01	0.516391	0.44915	0.339397	0.248807	0.166062
251.21	0.515229	0.447873	0.339237	0.248199	0.165916
251.41	0.514015	0.447111	0.338756	0.24739	0.165146
251.61	0.51275	0.446119	0.337339	0.246939	0.165024
251.81	0.511642	0.44512	0.33644	0.246559	0.164538
252.01	0.510547	0.444144	0.33531	0.246413	0.164435
252.21	0.509607	0.443225	0.334009	0.245855	0.16509
252.41	0.508566	0.442116	0.332644	0.244844	0.165921
252.61	0.507139	0.441055	0.331959	0.243702	0.165993
252.81	0.505593	0.439971	0.33125	0.242687	0.166263
253.01	0.504778	0.439169	0.330727	0.241902	0.166207
253.21	0.503128	0.438234	0.32997	0.241187	0.166144
253.41	0.502149	0.437315	0.329424	0.2402	0.165658
253.61	0.501266	0.436397	0.32874	0.239614	0.165942
253.81	0.500286	0.435737	0.327968	0.239458	0.165678
254.01	0.499186	0.434842	0.327865	0.239149	0.165125
254.21	0.498499	0.434082	0.327239	0.238314	0.16451
254.41	0.497909	0.433421	0.327385	0.237465	0.164532
254.61	0.497223	0.432567	0.326739	0.23687	0.163307
254.81	0.496583	0.431709	0.326297	0.23629	0.162269
255.01	0.496371	0.431256	0.325843	0.235841	0.16145
255.21	0.495591	0.430983	0.325717	0.235255	0.160663
255.41	0.494614	0.430648	0.325175	0.234782	0.159646
255.61	0.493675	0.429986	0.324507	0.234457	0.159227
255.81	0.493173	0.429632	0.324318	0.234284	0.158788
256.01	0.492354	0.429103	0.324094	0.233821	0.158797
256.21	0.492131	0.428781	0.323329	0.233098	0.158752
256.41	0.491547	0.428037	0.322622	0.232854	0.157864
256.61	0.491105	0.427722	0.322297	0.232284	0.156995
256.81	0.490508	0.427038	0.321059	0.232158	0.156717
257.01	0.489954	0.426786	0.320304	0.231727	0.155897
257.21	0.489378	0.426318	0.319579	0.231179	0.155755
257.41	0.489138	0.426021	0.318987	0.230544	0.155343
257.61	0.48851	0.4256	0.318151	0.230722	0.155212
257.81	0.488355	0.424908	0.317187	0.230715	0.154887
258.01	0.488008	0.42441	0.316763	0.230192	0.154682
258.21	0.487242	0.423808	0.316007	0.229743	0.154606
258.41	0.486618	0.423596	0.316114	0.229258	0.154429
258.61	0.486089	0.42324	0.31539	0.229192	0.152986
258.81	0.485303	0.422464	0.315147	0.228726	0.152313
259.01	0.484466	0.422093	0.314918	0.228477	0.151976
259.21	0.483338	0.421861	0.314737	0.228047	0.151444
259.41	0.482439	0.420925	0.314633	0.227297	0.150961
259.61	0.48173	0.420519	0.314897	0.227063	0.150362
259.81	0.481094	0.42025	0.314904	0.226703	0.149909
260.01	0.480466	0.419502	0.314659	0.226045	0.149687
260.21	0.480129	0.41896	0.314434	0.225368	0.149441
260.41	0.479655	0.418055	0.31416	0.225208	0.148798
260.61	0.47908	0.417598	0.314124	0.224778	0.148718
260.81	0.47855	0.416994	0.313624	0.224372	0.148789
261.01	0.477974	0.416417	0.313515	0.223853	0.148599
261.21	0.478136	0.415903	0.313223	0.223397	0.148907
261.41	0.477808	0.415498	0.313028	0.223425	0.149021
261.61	0.477567	0.415142	0.312818	0.223787	0.149413
261.81	0.477646	0.415053	0.312165	0.223733	0.149509
262.01	0.477276	0.414854	0.31179	0.223511	0.1497
262.21	0.476528	0.414402	0.311176	0.223507	0.149659
262.41	0.476318	0.41429	0.310888	0.223439	0.149361
262.61	0.47592	0.413998	0.309787	0.223175	0.149041
262.81	0.475264	0.413637	0.309113	0.223031	0.148875
263.01	0.474652	0.413409	0.308738	0.222944	0.148359
263.21	0.474073	0.413146	0.308243	0.222529	0.147737
263.41	0.473546	0.412423	0.307828	0.221826	0.147481
263.61	0.472553	0.412334	0.307742	0.221717	0.147072
263.81	0.472004	0.411823	0.306765	0.221275	0.146665
264.01	0.471647	0.410925	0.306309	0.220892	0.146855
264.21	0.471176	0.410447	0.305729	0.220376	0.146455
264.41	0.470878	0.409886	0.305158	0.220006	0.145739
264.61	0.469811	0.409321	0.305011	0.219461	0.1456
264.81	0.469567	0.4091	0.304741	0.219054	0.145926
265.01	0.468696	0.40877	0.30474	0.218768	0.145637
265.21	0.468409	0.40877	0.305036	0.218571	0.146176
265.41	0.467982	0.40873	0.304957	0.21831	0.146675
265.61	0.467808	0.408708	0.304737	0.217914	0.146957
265.81	0.467488	0.408493	0.304569	0.21775	0.147092
266.01	0.467393	0.408177	0.304314	0.217219	0.147253
266.21	0.466935	0.407969	0.3042	0.217078	0.147423
266.41	0.466971	0.407994	0.304128	0.217086	0.14765
266.61	0.46666	0.407814	0.303705	0.216285	0.147247
266.81	0.466499	0.4077	0.303838	0.216019	0.146987
267.01	0.466324	0.407476	0.304193	0.215766	0.146419
267.21	0.466164	0.407169	0.30366	0.215686	0.146086
267.41	0.465693	0.406833	0.303108	0.215544	0.145436
267.61	0.465414	0.406804	0.302542	0.21598	0.144228
267.81	0.465244	0.406576	0.301947	0.21632	0.143353
268.01	0.465254	0.40616	0.302016	0.216363	0.142466
268.21	0.464997	0.406328	0.301222	0.216226	0.141537
268.41	0.464629	0.405862	0.300967	0.216096	0.140676
268.61	0.464103	0.405879	0.30059	0.21603	0.140095
268.81	0.463944	0.406202	0.299906	0.215753	0.139812
269.01	0.463581	0.406044	0.300123	0.215507	0.139185
269.21	0.463186	0.405959	0.299907	0.215421	0.138989
269.41	0.463066	0.405782	0.299815	0.214885	0.138914
269.61	0.462948	0.404976	0.300036	0.214702	0.138582
269.81	0.462593	0.404593	0.299951	0.214624	0.138983
270.01	0.462445	0.40417	0.299403	0.21428	0.139158
270.21	0.462076	0.40381	0.299386	0.214391	0.139191
270.41	0.462028	0.40315	0.299053	0.21371	0.139623
270.61	0.461861	0.402391	0.29914	0.212948	0.139589
270.81	0.46177	0.401889	0.299251	0.213038	0.139718
271.01	0.461837	0.401425	0.298827	0.213002	0.13967
271.21	0.461812	0.400908	0.298242	0.212923	0.139456
271.41	0.461269	0.400611	0.297587	0.213371	0.13913
271.61	0.461007	0.400628	0.297906	0.213712	0.138853
271.81	0.460651	0.400203	0.297698	0.2138	0.138735
272.01	0.460601	0.399753	0.297332	0.213906	0.138414
272.21	0.460181	0.399834	0.296894	0.213804	0.138433
272.41	0.459819	0.399433	0.296537	0.213466	0.138013
272.61	0.459432	0.399456	0.296211	0.213454	0.137524
272.81	0.458682	0.399526	0.295994	0.213197	0.137522
273.01	0.458218	0.399315	0.29636	0.213032	0.137409
273.21	0.45723	0.399195	0.295944	0.212744	0.1373
273.41	0.457205	0.398875	0.29603	0.212208	0.137575
273.61	0.4568	0.398361	0.295809	0.211914	0.138241
273.81	0.456409	0.398575	0.295636	0.21138	0.138356
274.01	0.455981	0.398298	0.295637	0.210725	0.138583
274.21	0.455689	0.397933	0.295489	0.210061	0.139009
274.41	0.455506	0.397601	0.295345	0.209246	0.13973
274.61	0.455451	0.397309	0.2953	0.208914	0.139885
274.81	0.455329	0.396896	0.294929	0.208665	0.140191
275.01	0.455404	0.396588	0.294544	0.208367	0.140453
275.21	0.4552	0.396362	0.294468	0.208349	0.140104
275.41	0.454479	0.396042	0.29418	0.208367	0.139961
275.61	0.454291	0.395944	0.294526	0.208362	0.139761
275.81	0.454091	0.395494	0.293996	0.208817	0.139377
276.01	0.453716	0.395167	0.294034	0.209292	0.139326
276.21	0.453115	0.395089	0.294074	0.209037	0.139118
276.41	0.452748	0.394833	0.293715	0.209081	0.138417
276.61	0.452249	0.394786	0.293718	0.20942	0.137809
276.81	0.451662	0.394732	0.293488	0.20948	0.137547
277.01	0.451398	0.394618	0.293691	0.209503	0.137301
277.21	0.451046	0.394338	0.293407	0.209462	0.137282
277.41	0.450913	0.393871	0.293467	0.209478	0.137162
277.61	0.450146	0.393515	0.293462	0.209379	0.137414
277.81	0.450149	0.393682	0.293248	0.20891	0.137121
278.01	0.449716	0.393304	0.293227	0.208148	0.137506
278.21	0.449517	0.393426	0.292586	0.208035	0.137506
278.41	0.449184	0.393381	0.292442	0.207622	0.137543
278.61	0.44923	0.393126	0.291733	0.207556	0.137412
278.81	0.448568	0.393163	0.291622	0.207292	0.137377
279.01	0.448383	0.393006	0.291442	0.207195	0.137249
279.21	0.447942	0.392857	0.291233	0.206827	0.137045
279.41	0.447756	0.392946	0.290955	0.206604	0.136873
279.61	0.448098	0.392698	0.290953	0.206649	0.137219
279.81	0.447918	0.392426	0.290899	0.20617	0.137297
280.01	0.44773	0.392068	0.290988	0.205885	0.137549
280.21	0.447539	0.391955	0.290678	0.205492	0.136949
280.41	0.447624	0.391696	0.290544	0.205657	0.136541
280.61	0.44727	0.391431	0.290362	0.205616	0.136514
280.81	0.446835	0.391247	0.290082	0.20526	0.136772
281.01	0.446891	0.390707	0.290173	0.205387	0.13722
281.21	0.446534	0.390128	0.289763	0.205452	0.137373
281.41	0.446184	0.389855	0.289825	0.205458	0.137395
281.61	0.446021	0.38966	0.289536	0.205229	0.137862
281.81	0.445841	0.390014	0.289081	0.205006	0.137985
282.01	0.445562	0.389978	0.288976	0.20495	0.137943
282.21	0.445163	0.390247	0.288186	0.20506	0.137833
282.41	0.445044	0.390406	0.288164	0.205279	0.137653
282.61	0.444988	0.390785	0.287841	0.20541	0.137332
282.81	0.444413	0.390526	0.287635	0.205275	0.136824
283.01	0.444449	0.390425	0.287701	0.205273	0.136532
283.21	0.444528	0.390431	0.287584	0.204928	0.136076
283.41	0.444489	0.390544	0.287588	0.204751	0.135198
283.61	0.444362	0.390455	0.288056	0.204407	0.134614
283.81	0.443759	0.390446	0.288204	0.204309	0.134446
284.01	0.443308	0.389987	0.28817	0.204243	0.133914
284.21	0.442896	0.389562	0.28831	0.203809	0.133415
284.41	0.442268	0.389197	0.288375	0.203452	0.1337
284.61	0.44175	0.388922	0.287958	0.203002	0.134014
284.81	0.441683	0.38875	0.287708	0.202982	0.134203
285.01	0.441773	0.388016	0.288085	0.203206	0.13411
285.21	0.441716	0.387791	0.288168	0.203505	0.134131
285.41	0.441696	0.387627	0.287934	0.203635	0.134453
285.61	0.441732	0.387374	0.287922	0.204052	0.134548
285.81	0.441522	0.387314	0.28736	0.204502	0.135124
286.01	0.441626	0.387071	0.287428	0.20444	0.135209
286.21	0.44131	0.386891	0.287118	0.204933	0.135399
286.41	0.441433	0.386978	0.286907	0.205671	0.135295
286.61	0.441647	0.386647	0.286667	0.205641	0.134811
286.81	0.4418	0.386186	0.286146	0.205749	0.134293
287.01	0.441855	0.386305	0.286357	0.205667	0.133746
287.21	0.441728	0.386196	0.286041	0.205294	0.133377
287.41	0.441587	0.386165	0.286024	0.205329	0.132788
287.61	0.441383	0.386143	0.286326	0.204949	0.1326
287.81	0.441128	0.386165	0.286054	0.204427	0.132879
288.01	0.440846	0.385902	0.286055	0.203655	0.133062
288.21	0.440428	0.385953	0.286374	0.202743	0.13355
288.41	0.440027	0.385792	0.285982	0.202733	0.133669
288.61	0.440295	0.385429	0.285949	0.202166	0.133608
288.81	0.440439	0.385326	0.286397	0.202128	0.133477
289.01	0.440108	0.384871	0.286819	0.201853	0.1332
289.21	0.439969	0.385162	0.286711	0.20218	0.133369
289.41	0.439664	0.384945	0.286457	0.201963	0.133476
289.61	0.438883	0.384972	0.28627	0.202202	0.133624
289.81	0.438186	0.384857	0.285713	0.201955	0.134268
290.01	0.43806	0.384802	0.286071	0.202177	0.134006
290.21	0.437699	0.384657	0.285424	0.202406	0.134131
290.41	0.437896	0.384776	0.284614	0.202063	0.133361
290.61	0.438303	0.384533	0.284633	0.201687	0.133107
290.81	0.438161	0.384705	0.284012	0.201392	0.132754
291.01	0.437871	0.384549	0.283578	0.201242	0.132363
291.21	0.437404	0.384356	0.283492	0.201185	0.132005
291.41	0.437494	0.38444	0.283439	0.201147	0.131619
291.61	0.437112	0.384564	0.283011	0.200871	0.131607
291.81	0.436947	0.3845	0.282887	0.200824	0.131784
292.01	0.436768	0.384192	0.283023	0.200976	0.131889
292.21	0.436851	0.383765	0.283242	0.200438	0.131692
292.41	0.437126	0.383258	0.283359	0.200496	0.131146
292.61	0.437439	0.38287	0.283742	0.200166	0.130752
292.81	0.43747	0.382515	0.284069	0.200258	0.130622
293.01	0.437454	0.38221	0.284085	0.200089	0.130365
293.21	0.43744	0.382024	0.283958	0.200477	0.13019
293.41	0.437346	0.381416	0.283822	0.200234	0.129681
293.61	0.43704	0.381427	0.283369	0.20026	0.129482
293.81	0.437377	0.381025	0.283121	0.200414	0.12949
294.01	0.437338	0.381092	0.283168	0.200446	0.129269
294.21	0.43702	0.381113	0.282622	0.200004	0.129013
294.41	0.437144	0.381096	0.282438	0.199759	0.128167
294.61	0.436704	0.381152	0.282317	0.199859	0.127938
294.81	0.436231	0.381394	0.281952	0.199823	0.127328
295.01	0.435589	0.381006	0.281916	0.199912	0.126972
295.21	0.435139	0.381191	0.282292	0.19992	0.126995
295.41	0.434676	0.381541	0.281868	0.199915	0.127635
295.61	0.434318	0.381614	0.281518	0.199971	0.128321
295.81	0.433966	0.38139	0.281844	0.199524	0.128588
296.01	0.433468	0.381436	0.281572	0.199439	0.129025
296.21	0.433459	0.381352	0.280999	0.198828	0.129688
296.41	0.433258	0.381499	0.280906	0.19899	0.130433
296.61	0.432917	0.381126	0.28101	0.199321	0.131246
296.81	0.432565	0.380511	0.280832	0.199344	0.132067
297.01	0.432453	0.380352	0.280496	0.199681	0.132844
297.21	0.432086	0.379751	0.280212	0.200082	0.133251
297.41	0.431835	0.379428	0.279997	0.200223	0.133365
297.61	0.43135	0.379277	0.279297	0.200005	0.134263
297.81	0.431102	0.379036	0.27919	0.200333	0.134814
298.01	0.430617	0.378891	0.279253	0.199693	0.134744
298.21	0.430676	0.378731	0.279154	0.199342	0.134607
298.41	0.430643	0.378611	0.278972	0.199221	0.134379
298.61	0.430562	0.378481	0.278866	0.198885	0.133926
298.81	0.430835	0.378233	0.278885	0.198723	0.133682
299.01	0.431106	0.378261	0.278759	0.19819	0.133306
299.21	0.431091	0.378681	0.278916	0.197858	0.132765
299.41	0.431375	0.378779	0.278811	0.197424	0.132246
299.61	0.431746	0.378697	0.279257	0.197193	0.131512
299.81	0.431998	0.37862	0.279291	0.196932	0.130632
300.01	0.432046	0.378606	0.279104	0.197009	0.130007
300.21	0.432309	0.378204	0.278946	0.197073	0.129712
300.41	0.432082	0.378221	0.279506	0.197412	0.129777
300.61	0.431806	0.37793	0.279819	0.197455	0.12952
300.81	0.43173	0.377696	0.279742	0.197923	0.129196
301.01	0.431437	0.377887	0.279792	0.198018	0.129535
301.21	0.430733	0.377683	0.279806	0.197933	0.129865
301.41	0.430073	0.377714	0.279857	0.197884	0.130382
301.61	0.429522	0.377651	0.279703	0.197734	0.130954
301.81	0.429278	0.377661	0.280069	0.197582	0.131405
302.01	0.428983	0.377914	0.279931	0.197037	0.131804
302.21	0.428788	0.377944	0.27957	0.196695	0.132064
302.41	0.428591	0.377932	0.279396	0.196762	0.132097
302.61	0.428543	0.377647	0.279553	0.196491	0.131536
302.81	0.4285	0.377411	0.279338	0.196738	0.131521
303.01	0.428596	0.377668	0.279445	0.196559	0.130906
303.21	0.428512	0.377498	0.279531	0.196775	0.129767
303.41	0.428802	0.377258	0.279594	0.196829	0.129372
303.61	0.428646	0.376789	0.279718	0.197451	0.128689
303.81	0.428545	0.376424	0.279311	0.197494	0.128019
304.01	0.428542	0.375772	0.27907	0.197608	0.127472
304.21	0.428308	0.375205	0.278634	0.197892	0.126987
304.41	0.428055	0.375169	0.27841	0.198108	0.126231
304.61	0.427738	0.374891	0.278189	0.197798	0.125483
304.81	0.427609	0.374804	0.277939	0.198032	0.125102
305.01	0.427183	0.374814	0.277575	0.197739	0.12503
305.21	0.426796	0.374849	0.277656	0.197687	0.124994
305.41	0.426645	0.374892	0.277784	0.197318	0.124631
305.61	0.426762	0.375152	0.277588	0.197206	0.12484
305.81	0.426739	0.375316	0.277237	0.196589	0.125365
306.01	0.426784	0.375513	0.276816	0.196295	0.125875
306.21	0.42677	0.375296	0.27688	0.195979	0.126206
306.41	0.426832	0.375069	0.277184	0.195862	0.126832
306.61	0.426835	0.374807	0.27726	0.195268	0.127772
306.81	0.426623	0.374773	0.277388	0.194708	0.128665
307.01	0.426915	0.374882	0.277927	0.194597	0.129335
307.21	0.427154	0.3747	0.277917	0.194879	0.130122
307.41	0.426875	0.374584	0.2778	0.19479	0.131089
307.61	0.426214	0.37435	0.277578	0.194979	0.13133
307.81	0.425984	0.374105	0.277218	0.194825	0.131531
308.01	0.425646	0.374063	0.276685	0.195112	0.131325
308.21	0.42538	0.373926	0.276747	0.195224	0.131157
308.41	0.425377	0.373998	0.276542	0.19546	0.130698
308.61	0.425227	0.374007	0.276597	0.195268	0.13047
308.81	0.425098	0.374197	0.276721	0.19568	0.130371
309.01	0.424783	0.374122	0.276869	0.195846	0.129863
309.21	0.424675	0.374015	0.276685	0.195853	0.129543
309.41	0.424715	0.374108	0.276635	0.195646	0.129446
309.61	0.424802	0.374379	0.276678	0.195734	0.129316
309.81	0.424722	0.374068	0.276928	0.195668	0.129258
310.01	0.424786	0.373969	0.276852	0.195492	0.129225
310.21	0.424498	0.373556	0.277325	0.195202	0.12904
310.41	0.42413	0.37318	0.277267	0.194647	0.129058
310.61	0.423909	0.373404	0.277006	0.194254	0.129223
310.81	0.42378	0.373409	0.277358	0.19406	0.128969
311.01	0.423748	0.373102	0.277318	0.194193	0.129014
311.21	0.423546	0.373107	0.276573	0.194363	0.128628
311.41	0.423314	0.373185	0.276177	0.193827	0.128185
311.61	0.423088	0.372911	0.275907	0.194114	0.127389
311.81	0.423067	0.372999	0.275582	0.194098	0.126489
312.01	0.422899	0.373152	0.274897	0.194674	0.125958
312.21	0.423341	0.373098	0.2747	0.194967	0.125402
312.41	0.423277	0.373583	0.274171	0.195295	0.124653
312.61	0.423212	0.373454	0.274029	0.195833	0.124348
312.81	0.423158	0.373326	0.27388	0.196278	0.124617
313.01	0.423073	0.372944	0.274016	0.19614	0.124407
313.21	0.423061	0.372801	0.273914	0.19634	0.124278
313.41	0.423182	0.372773	0.274524	0.196685	0.124085
313.61	0.423351	0.372535	0.275084	0.196485	0.123967
313.81	0.423323	0.371803	0.2757	0.196553	0.124393
314.01	0.423283	0.371581	0.275371	0.196516	0.124549
314.21	0.423121	0.371369	0.275763	0.196053	0.124835
314.41	0.423124	0.371503	0.275506	0.195805	0.1252
314.61	0.423185	0.371353	0.275687	0.195851	0.12545
314.81	0.423095	0.370941	0.27573	0.195445	0.12571
315.01	0.423007	0.370591	0.275131	0.19533	0.126118
315.21	0.423214	0.370351	0.274999	0.195514	0.126602
315.41	0.423138	0.370513	0.274862	0.195187	0.127064
315.61	0.422916	0.370122	0.274349	0.195284	0.127222
315.81	0.422359	0.370462	0.274145	0.195047	0.127394
316.01	0.422156	0.37041	0.273634	0.19493	0.127512
316.21	0.422326	0.37056	0.273662	0.194547	0.127007
316.41	0.421859	0.370828	0.273297	0.194526	0.126852
316.61	0.421489	0.3708	0.27301	0.194691	0.126486
316.81	0.420872	0.371094	0.27241	0.194253	0.126714
317.01	0.420091	0.370884	0.27232	0.193537	0.126708
317.21	0.419682	0.370667	0.272177	0.193616	0.126354
317.41	0.419379	0.370267	0.272344	0.193562	0.126012
317.61	0.419157	0.3702	0.272541	0.19299	0.126066
317.81	0.419287	0.370221	0.272468	0.192977	0.125554
318.01	0.419755	0.370395	0.272312	0.193104	0.125128
318.21	0.420091	0.37049	0.272231	0.192285	0.124767
318.41	0.420078	0.370396	0.272546	0.192076	0.124675
318.61	0.420126	0.370266	0.272862	0.192066	0.124393
318.81	0.420317	0.370143	0.272357	0.191775	0.124261
319.01	0.420781	0.370079	0.272212	0.191668	0.124388
319.21	0.421128	0.369926	0.272831	0.191633	0.124525
319.41	0.421217	0.370019	0.273117	0.191711	0.124486
319.61	0.42109	0.369646	0.273438	0.19148	0.124854
319.81	0.42105	0.369767	0.273694	0.191226	0.124905
320.01	0.420752	0.369425	0.273384	0.190963	0.124939
320.21	0.420456	0.369319	0.273687	0.191216	0.124846
320.41	0.419624	0.369368	0.273316	0.191544	0.124747
320.61	0.419169	0.369435	0.273338	0.191531	0.124436
320.81	0.418585	0.369266	0.27297	0.191452	0.125042
321.01	0.417547	0.368603	0.273291	0.191402	0.125295
321.21	0.417404	0.3685	0.273662	0.191731	0.124956
321.41	0.416665	0.36868	0.273565	0.192037	0.125159
321.61	0.416651	0.368907	0.273269	0.191976	0.125039
321.81	0.417023	0.369143	0.273062	0.19216	0.124817
322.01	0.416833	0.369123	0.273268	0.192287	0.124642
322.21	0.416438	0.369238	0.273387	0.192085	0.124495
322.41	0.41639	0.369232	0.273744	0.192483	0.124497
322.61	0.416475	0.369317	0.27393	0.192456	0.123948
322.81	0.41681	0.369127	0.27367	0.19223	0.123629
323.01	0.416995	0.369383	0.274048	0.192336	0.123241
323.21	0.417081	0.369165	0.27399	0.192488	0.123087
323.41	0.416711	0.368992	0.273661	0.192986	0.122822
323.61	0.416875	0.369095	0.273374	0.192724	0.122306
323.81	0.416924	0.368763	0.272894	0.192937	0.122413
324.01	0.416714	0.368252	0.272568	0.193	0.12244
324.21	0.416907	0.368083	0.272784	0.193281	0.121912
324.41	0.417198	0.36814	0.272368	0.193412	0.121754
324.61	0.41732	0.367785	0.272457	0.193051	0.12184
324.81	0.416808	0.367589	0.272041	0.192852	0.122013
325.01	0.416613	0.367488	0.272061	0.192815	0.122014
325.21	0.416932	0.367657	0.271892	0.192595	0.122399
325.41	0.416292	0.367702	0.271195	0.192401	0.122677
325.61	0.416326	0.367567	0.271304	0.191985	0.122575
325.81	0.416418	0.367613	0.271222	0.192055	0.122999
326.01	0.41629	0.367297	0.271346	0.191863	0.122832
326.21	0.415853	0.367091	0.271614	0.191712	0.123119
326.41	0.415838	0.367154	0.271572	0.19158	0.123079
326.61	0.415601	0.367166	0.271512	0.191061	0.123379
326.81	0.415658	0.367215	0.27108	0.19088	0.123693
327.01	0.41512	0.367037	0.270965	0.19116	0.123461
327.21	0.415296	0.366678	0.27033	0.191398	0.123705
327.41	0.415217	0.366623	0.270523	0.191682	0.123577
327.61	0.415266	0.366188	0.270311	0.191543	0.123206
327.81	0.414907	0.365688	0.270026	0.19189	0.123624
328.01	0.41483	0.365515	0.269648	0.192096	0.123505
328.21	0.414975	0.365384	0.269783	0.192171	0.123277
328.41	0.414983	0.365227	0.269698	0.19224	0.123521
328.61	0.414676	0.364919	0.270104	0.192308	0.123431
328.81	0.414228	0.36497	0.270265	0.192327	0.123157
329.01	0.414349	0.364934	0.270419	0.192241	0.123195
329.21	0.414272	0.364905	0.270399	0.191786	0.123866
329.41	0.414007	0.364704	0.2706	0.191843	0.124159
329.61	0.413833	0.364736	0.270692	0.191701	0.124559
329.81	0.413908	0.36474	0.270255	0.191707	0.125425
330.01	0.413695	0.364548	0.270042	0.191403	0.125341
330.21	0.413468	0.364687	0.270064	0.190955	0.12578
330.41	0.413508	0.364774	0.269631	0.190532	0.12645
330.61	0.413317	0.364588	0.26935	0.19069	0.1277
330.81	0.413493	0.364416	0.269564	0.190686	0.127388
331.01	0.413166	0.364218	0.269568	0.190858	0.127692
331.21	0.412939	0.364552	0.269309	0.190644	0.127756
331.41	0.412442	0.364523	0.269312	0.190374	0.128148
331.61	0.412184	0.364425	0.269023	0.190264	0.127832
331.81	0.412299	0.364672	0.268735	0.190681	0.128037
332.01	0.412551	0.364621	0.268713	0.190801	0.128122
332.21	0.413026	0.364602	0.268918	0.1911	0.127873
332.41	0.41323	0.364847	0.268968	0.190903	0.127782
332.61	0.412872	0.365104	0.269468	0.190865	0.127487
332.81	0.412871	0.364953	0.269468	0.190476	0.127354
333.01	0.412984	0.364779	0.269597	0.190535	0.127451
333.21	0.413108	0.364737	0.269583	0.190673	0.127724
333.41	0.41287	0.364713	0.269645	0.190775	0.127358
333.61	0.412448	0.365005	0.269088	0.190693	0.126915
333.81	0.412305	0.364741	0.268949	0.190693	0.126508
334.01	0.411885	0.364581	0.269054	0.190493	0.125306
334.21	0.41175	0.364451	0.269396	0.190072	0.124832
334.41	0.411483	0.364027	0.268911	0.189909	0.124522
334.61	0.411372	0.363566	0.2693	0.190365	0.123998
334.81	0.411184	0.36374	0.269788	0.190213	0.123145
335.01	0.41052	0.364091	0.269695	0.189742	0.123079
335.21	0.410352	0.364196	0.269559	0.189446	0.122352
335.41	0.410353	0.364351	0.269362	0.189257	0.123189
335.61	0.410318	0.364383	0.269322	0.189352	0.123422
335.81	0.410491	0.364508	0.26913	0.189629	0.123935
336.01	0.410881	0.364179	0.269295	0.189523	0.124608
336.21	0.411027	0.364546	0.269207	0.18946	0.124918
336.41	0.411323	0.364596	0.269346	0.188678	0.12526
336.61	0.411011	0.364703	0.26955	0.188753	0.125989
336.81	0.411217	0.364441	0.269176	0.188503	0.126716
337.01	0.411339	0.364333	0.269229	0.188421	0.127094
337.21	0.411533	0.364199	0.268933	0.187969	0.126971
337.41	0.411258	0.364096	0.269147	0.187856	0.126682
337.61	0.411101	0.364084	0.268987	0.187818	0.126323
337.81	0.410922	0.364184	0.268704	0.187667	0.125929
338.01	0.410759	0.364314	0.268697	0.187661	0.125542
338.21	0.410739	0.364026	0.268796	0.187446	0.125108
338.41	0.410826	0.363532	0.268459	0.187478	0.12477
338.61	0.410658	0.363326	0.268653	0.187213	0.124277
338.81	0.410203	0.363747	0.268399	0.186951	0.124146
339.01	0.410507	0.363254	0.26758	0.186625	0.123694
339.21	0.410464	0.363153	0.267407	0.1866	0.123601
339.41	0.409891	0.362881	0.267357	0.186634	0.124278
339.61	0.409435	0.362498	0.267041	0.186976	0.124646
339.81	0.409204	0.362328	0.266787	0.187302	0.125302
340.01	0.409219	0.361919	0.266892	0.187828	0.125599
340.21	0.409301	0.36223	0.266763	0.188026	0.1256
340.41	0.409141	0.362113	0.26666	0.188251	0.12591
340.61	0.408597	0.362235	0.266601	0.188499	0.126689
340.81	0.408595	0.362403	0.266536	0.188584	0.126431
341.01	0.40865	0.362304	0.266785	0.18867	0.126233
341.21	0.408472	0.362267	0.266952	0.188811	0.125972
341.41	0.408371	0.362531	0.267311	0.189092	0.125494
341.61	0.408096	0.363053	0.26705	0.188869	0.124999
341.81	0.408044	0.363389	0.26682	0.188823	0.125043
342.01	0.407948	0.363165	0.266836	0.188927	0.124328
342.21	0.408342	0.362912	0.266869	0.188641	0.123423
342.41	0.40873	0.362851	0.266353	0.188627	0.122826
342.61	0.409194	0.362694	0.266255	0.187919	0.122459
342.81	0.409519	0.362681	0.266108	0.187861	0.122189
343.01	0.410287	0.362257	0.265912	0.187708	0.121623
343.21	0.410246	0.3621	0.266127	0.18745	0.121495
343.41	0.410223	0.361528	0.265905	0.187319	0.121388
343.61	0.41018	0.361304	0.265616	0.187491	0.121825
343.81	0.410253	0.360986	0.265704	0.187579	0.12195
344.01	0.410533	0.360842	0.265564	0.187951	0.121022
344.21	0.410253	0.360705	0.265126	0.187891	0.120691
344.41	0.409775	0.36081	0.265201	0.187977	0.12063
344.61	0.409553	0.361082	0.265389	0.188269	0.120344
344.81	0.409511	0.361219	0.265292	0.188338	0.119651
345.01	0.409039	0.361045	0.265429	0.188379	0.119665
345.21	0.408578	0.361167	0.265558	0.188659	0.119517
345.41	0.408252	0.361061	0.265858	0.188422	0.11927
345.61	0.407687	0.361043	0.265393	0.188212	0.119615
345.81	0.407841	0.361006	0.265141	0.188318	0.119627
346.01	0.407791	0.361009	0.265055	0.188496	0.119388
346.21	0.407896	0.361	0.265517	0.188599	0.119886
346.41	0.407735	0.361315	0.265517	0.188986	0.119934
346.61	0.407683	0.361558	0.266014	0.188746	0.120067
346.81	0.407453	0.361826	0.266343	0.188979	0.120026
347.01	0.407578	0.36177	0.266099	0.189092	0.11994
347.21	0.407368	0.361585	0.266223	0.189066	0.120212
347.41	0.407512	0.361658	0.266327	0.188972	0.120047
347.61	0.407513	0.361527	0.266283	0.189317	0.120352
347.81	0.40748	0.361364	0.266176	0.189237	0.120079
348.01	0.407556	0.361299	0.265635	0.18929	0.119652
348.21	0.407047	0.360823	0.265664	0.189106	0.11971
348.41	0.407338	0.360836	0.266004	0.189275	0.119635
348.61	0.407708	0.360396	0.265819	0.189399	0.119678
348.81	0.407791	0.360137	0.265739	0.189414	0.11957
349.01	0.407794	0.359799	0.266093	0.189523	0.119746
349.21	0.407894	0.35932	0.266167	0.189396	0.119813
349.41	0.408091	0.358922	0.266075	0.18888	0.119912
349.61	0.408306	0.358887	0.265969	0.188689	0.120119
349.81	0.408539	0.359153	0.266311	0.188926	0.119853
350.01	0.408305	0.358963	0.266548	0.189092	0.119709
350.21	0.407901	0.35896	0.266405	0.189144	0.119451
350.41	0.407692	0.35881	0.265796	0.189551	0.118706
350.61	0.407363	0.35872	0.265527	0.189323	0.118859
350.81	0.407211	0.358794	0.264937	0.1893	0.119221
351.01	0.40716	0.358449	0.264465	0.189592	0.119366
351.21	0.406967	0.358526	0.264473	0.189606	0.12
351.41	0.407245	0.35852	0.264174	0.189358	0.120401
351.61	0.406582	0.358219	0.263794	0.189123	0.120704
351.81	0.406119	0.357993	0.263819	0.188815	0.121162
352.01	0.40586	0.357999	0.263635	0.188495	0.12154
352.21	0.405124	0.35763	0.263998	0.188034	0.121706
352.41	0.405378	0.357669	0.264189	0.187949	0.122359
352.61	0.405252	0.35752	0.264186	0.187626	0.122996
352.81	0.405339	0.357484	0.264735	0.187184	0.123308
353.01	0.405221	0.357364	0.264892	0.186687	0.123684
353.21	0.405009	0.357113	0.265077	0.186236	0.123671
353.41	0.404864	0.357392	0.265073	0.18594	0.124143
353.61	0.404651	0.357372	0.265477	0.185743	0.124418
353.81	0.404363	0.357404	0.26538	0.18594	0.123953
354.01	0.404147	0.357207	0.265037	0.186064	0.123613
354.21	0.403622	0.357222	0.264542	0.185681	0.123379
354.41	0.403753	0.356853	0.264584	0.185979	0.1234
354.61	0.403724	0.356702	0.264666	0.186075	0.123887
354.81	0.403831	0.35699	0.264769	0.186243	0.124313
355.01	0.403752	0.35675	0.264877	0.186742	0.124454
355.21	0.403665	0.356965	0.264835	0.186422	0.124687
355.41	0.403702	0.357055	0.264912	0.185855	0.124409
355.61	0.403381	0.356848	0.264525	0.185994	0.124253
355.81	0.403658	0.357168	0.264692	0.186181	0.124532
356.01	0.40382	0.357398	0.264475	0.185912	0.124367
356.21	0.403805	0.357182	0.264413	0.185593	0.124315
356.41	0.404226	0.357355	0.26422	0.185639	0.124752
356.61	0.404399	0.357473	0.264376	0.185714	0.124507
356.81	0.404764	0.357422	0.264142	0.185398	0.124657
357.01	0.404609	0.357748	0.263558	0.185283	0.124546
357.21	0.404501	0.357743	0.263548	0.185257	0.124444
357.41	0.404353	0.357666	0.263572	0.18515	0.124653
357.61	0.404156	0.357573	0.263539	0.185096	0.124345
357.81	0.403816	0.357458	0.263619	0.185145	0.124166
358.01	0.403744	0.357612	0.263439	0.18505	0.124192
358.21	0.403568	0.357489	0.26349	0.18497	0.124379
358.41	0.403788	0.356918	0.263878	0.185374	0.124739
358.61	0.403368	0.356977	0.264157	0.185616	0.125415
358.81	0.403041	0.35732	0.264483	0.185525	0.126101
359.01	0.402983	0.35717	0.264069	0.18566	0.126257
359.21	0.403005	0.357382	0.264026	0.18554	0.126343
359.41	0.402914	0.357584	0.263991	0.185588	0.126014
359.61	0.402802	0.357386	0.263648	0.186105	0.125978
359.81	0.402851	0.357491	0.263255	0.186233	0.125554
360.01	0.402553	0.35734	0.262991	0.186441	0.124983
360.21	0.402594	0.357225	0.263032	0.18663	0.124146
360.41	0.402459	0.357491	0.263602	0.18675	0.123501
360.61	0.402538	0.357285	0.26404	0.186688	0.123074
360.81	0.40258	0.357095	0.263382	0.186376	0.122731
361.01	0.402795	0.357035	0.263065	0.185911	0.12208
361.21	0.402596	0.356576	0.263378	0.185705	0.121931
361.41	0.402539	0.356182	0.263469	0.18522	0.121624
361.61	0.402388	0.356348	0.263612	0.185264	0.121839
361.81	0.402366	0.356026	0.263534	0.184891	0.122175
362.01	0.402322	0.355781	0.263065	0.184657	0.122206
362.21	0.402035	0.355496	0.263383	0.184789	0.122642
362.41	0.401769	0.355307	0.263251	0.184566	0.122938
362.61	0.401651	0.356075	0.263505	0.184495	0.123452
362.81	0.401741	0.356241	0.263929	0.184238	0.123632
363.01	0.40201	0.356371	0.263987	0.184446	0.123281
363.21	0.40176	0.356411	0.263877	0.184609	0.123221
363.41	0.401427	0.356652	0.264054	0.184595	0.122673
363.61	0.401312	0.356841	0.264256	0.185236	0.122553
363.81	0.401161	0.356885	0.264103	0.185628	0.122069
364.01	0.40093	0.356674	0.264253	0.185923	0.121362
364.21	0.400631	0.356526	0.264455	0.185843	0.120439
364.41	0.400469	0.356575	0.264856	0.185575	0.119962
364.61	0.400606	0.356111	0.264751	0.185285	0.119997
364.81	0.400723	0.355865	0.264053	0.184899	0.119545
365.01	0.401111	0.355454	0.26378	0.184697	0.119221
365.21	0.400731	0.354878	0.263742	0.184415	0.119413
365.41	0.40039	0.354686	0.263517	0.184239	0.11882
365.61	0.400179	0.354472	0.263418	0.184337	0.118459
365.81	0.400063	0.354289	0.26256	0.183975	0.118188
366.01	0.399704	0.354053	0.262394	0.183858	0.117395
366.21	0.399387	0.354216	0.262315	0.184142	0.117405
366.41	0.39938	0.354341	0.261676	0.184145	0.117289
366.61	0.399372	0.354754	0.261863	0.184469	0.11707
366.81	0.399128	0.354968	0.262201	0.184807	0.117087
367.01	0.398859	0.354887	0.261899	0.185351	0.117286
367.21	0.398515	0.355429	0.261838	0.185694	0.118006
367.41	0.398519	0.355981	0.262272	0.186027	0.118359
367.61	0.398029	0.356014	0.262228	0.186685	0.118966
367.81	0.397785	0.355968	0.262061	0.186824	0.119254
368.01	0.397773	0.355831	0.261525	0.186937	0.119336
368.21	0.397729	0.355817	0.261576	0.186518	0.120109
368.41	0.397869	0.355941	0.261884	0.186324	0.120911
368.61	0.3982	0.355514	0.262227	0.186054	0.121837
368.81	0.39832	0.355283	0.262083	0.185795	0.122134
369.01	0.398248	0.354917	0.261783	0.185641	0.122956
369.21	0.397905	0.354845	0.261892	0.185202	0.123502
369.41	0.397919	0.354716	0.261916	0.18514	0.123357
369.61	0.398412	0.354671	0.261876	0.184692	0.123514
369.81	0.398531	0.354554	0.261974	0.18427	0.123862
370.01	0.398437	0.354357	0.262247	0.18401	0.123875
370.21	0.398342	0.354282	0.262257	0.18411	0.124086
370.41	0.398477	0.354241	0.262081	0.184035	0.123965
370.61	0.39838	0.354094	0.2624	0.184036	0.124002
370.81	0.398458	0.354209	0.262523	0.184145	0.124284
371.01	0.398487	0.354042	0.262452	0.183993	0.124189
371.21	0.398312	0.35446	0.262732	0.183996	0.124651
371.41	0.397956	0.353981	0.262435	0.183891	0.124709
371.61	0.3975	0.353999	0.262543	0.183888	0.124521
371.81	0.397836	0.35388	0.262268	0.18365	0.123887
372.01	0.398114	0.353858	0.261933	0.183088	0.123398
372.21	0.398094	0.353666	0.262161	0.182975	0.123223
372.41	0.397923	0.353693	0.262411	0.18302	0.122645
372.61	0.397958	0.353592	0.262492	0.183407	0.122297
372.81	0.397872	0.353785	0.262367	0.183549	0.121996
373.01	0.397695	0.353836	0.262512	0.184008	0.121571
373.21	0.397969	0.353876	0.262355	0.1845	0.12111
373.41	0.397953	0.353693	0.262476	0.184985	0.120771
373.61	0.397474	0.353286	0.262541	0.18527	0.120614
373.81	0.397189	0.353013	0.262539	0.185485	0.12051
374.01	0.396825	0.352804	0.262262	0.185736	0.119761
374.21	0.396758	0.352275	0.261893	0.18569	0.118979
374.41	0.396848	0.351906	0.261759	0.185893	0.118768
374.61	0.396863	0.351671	0.261369	0.18582	0.118932
374.81	0.396994	0.351637	0.260989	0.186158	0.119043
375.01	0.396889	0.351409	0.260974	0.186042	0.119352
375.21	0.396556	0.351489	0.260997	0.18589	0.120176
375.41	0.396094	0.351055	0.260491	0.185053	0.120162
375.61	0.396184	0.351224	0.260415	0.184464	0.12044
375.81	0.396405	0.3508	0.259931	0.183831	0.120323
376.01	0.396319	0.350977	0.26018	0.183552	0.120963
376.21	0.39628	0.351072	0.260125	0.184006	0.121476
376.41	0.39636	0.351445	0.25976	0.183715	0.12158
376.61	0.396497	0.352028	0.259993	0.184206	0.121907
376.81	0.396402	0.35258	0.259903	0.18412	0.122108
377.01	0.396085	0.352649	0.259671	0.184715	0.122586
377.21	0.395845	0.352807	0.25925	0.184822	0.123185
377.41	0.395354	0.3531	0.259256	0.185237	0.123761
377.61	0.395406	0.352983	0.258926	0.185273	0.123689
377.81	0.395583	0.352847	0.258637	0.185251	0.123304
378.01	0.395545	0.352714	0.25895	0.185207	0.122553
378.21	0.395915	0.352272	0.258801	0.185094	0.122308
378.41	0.396305	0.352005	0.259047	0.185105	0.121765
378.61	0.396464	0.351996	0.258453	0.184838	0.121149
378.81	0.396403	0.351484	0.258164	0.184865	0.120611
379.01	0.396428	0.351449	0.25843	0.184589	0.120376
379.21	0.396392	0.351289	0.258302	0.184163	0.119839
379.41	0.396431	0.35097	0.258091	0.183911	0.11959
379.61	0.396483	0.351059	0.258672	0.18384	0.119405
379.81	0.396636	0.35088	0.259084	0.183741	0.118937
380.01	0.396498	0.351	0.259561	0.184176	0.119351
380.21	0.396523	0.351041	0.259649	0.184041	0.119338
380.41	0.396225	0.351332	0.259825	0.18402	0.119313
380.61	0.395794	0.351161	0.26024	0.18405	0.119824
380.81	0.395047	0.350954	0.260092	0.183817	0.120682
381.01	0.394532	0.350779	0.260213	0.184117	0.12161
381.21	0.394129	0.351146	0.260717	0.184378	0.122054
381.41	0.394191	0.351293	0.260562	0.184336	0.122615
381.61	0.394397	0.351295	0.260511	0.184058	0.12264
381.81	0.393871	0.351065	0.260388	0.184282	0.12257
382.01	0.39394	0.351137	0.260271	0.184108	0.12306
382.21	0.394222	0.350942	0.259752	0.183739	0.123081
382.41	0.394259	0.350891	0.259434	0.183535	0.122767
382.61	0.394142	0.351129	0.258751	0.1835	0.12245
382.81	0.394461	0.351274	0.258653	0.183723	0.122692
383.01	0.394791	0.351779	0.258921	0.183678	0.122674
383.21	0.395086	0.351751	0.258798	0.183543	0.12243
383.41	0.395225	0.352046	0.259103	0.183481	0.122168
383.61	0.395134	0.352026	0.259816	0.18295	0.121799
383.81	0.395139	0.351979	0.259683	0.183066	0.121694
384.01	0.394829	0.351391	0.259896	0.182861	0.121872
384.21	0.394724	0.351149	0.259834	0.18274	0.121699
384.41	0.39419	0.350905	0.259882	0.182959	0.121659
384.61	0.393825	0.350404	0.259847	0.182672	0.121642
384.81	0.393365	0.350415	0.259686	0.182773	0.121819
385.01	0.393038	0.350784	0.259623	0.182761	0.121832
385.21	0.392591	0.350856	0.259587	0.183105	0.121659
385.41	0.392562	0.350955	0.259204	0.182788	0.121302
385.61	0.392425	0.351084	0.258752	0.182788	0.120891
385.81	0.392257	0.350811	0.258301	0.183088	0.120555
386.01	0.392454	0.350907	0.257946	0.182918	0.120622
386.21	0.392637	0.351143	0.25821	0.182952	0.120188
386.41	0.392635	0.351092	0.25849	0.183304	0.120042
386.61	0.392604	0.351103	0.258429	0.183504	0.120025
386.81	0.393062	0.351119	0.25844	0.183686	0.120033
387.01	0.393127	0.350889	0.258468	0.183376	0.119778
387.21	0.392983	0.350319	0.258713	0.183611	0.119565
387.41	0.392824	0.349849	0.258993	0.183842	0.119269
387.61	0.392691	0.349359	0.25908	0.183706	0.11924
387.81	0.392398	0.349258	0.258624	0.183524	0.119219
388.01	0.392225	0.348982	0.258326	0.183066	0.119208
388.21	0.392325	0.34904	0.258094	0.183489	0.119242
388.41	0.392246	0.349155	0.258086	0.183336	0.119723
388.61	0.392227	0.349439	0.257638	0.183012	0.120333
388.81	0.39216	0.349696	0.257527	0.183093	0.120825
389.01	0.391947	0.349782	0.257615	0.183041	0.120611
389.21	0.391921	0.349585	0.257537	0.183352	0.120037
389.41	0.392336	0.349586	0.257285	0.183016	0.119684
389.61	0.392333	0.349851	0.25734	0.182923	0.119112
389.81	0.392435	0.350155	0.257306	0.182982	0.118681
390.01	0.39262	0.350397	0.257617	0.183054	0.118664
390.21	0.39241	0.350399	0.258098	0.183535	0.118698
390.41	0.392351	0.349991	0.258476	0.183782	0.118897
390.61	0.392263	0.349996	0.258467	0.184197	0.119065
390.81	0.392339	0.349716	0.258605	0.184519	0.118535
391.01	0.392053	0.34955	0.258768	0.184429	0.118222
391.21	0.392142	0.349357	0.258687	0.184734	0.118071
391.41	0.392297	0.349264	0.258694	0.184863	0.117753
391.61	0.392198	0.349313	0.258812	0.184881	0.11726
391.81	0.391741	0.34978	0.25887	0.184793	0.117867
392.01	0.391874	0.34965	0.258845	0.184814	0.11798
392.21	0.392284	0.34949	0.259175	0.185291	0.117863
392.41	0.392373	0.349185	0.259096	0.185222	0.118181
392.61	0.392064	0.34894	0.258943	0.185249	0.118622
392.81	0.392532	0.348568	0.259527	0.185456	0.118776
393.01	0.392449	0.348182	0.259543	0.185162	0.118414
393.21	0.392573	0.348111	0.259769	0.184622	0.118251
393.41	0.392636	0.348015	0.259811	0.184186	0.118495
393.61	0.392438	0.348136	0.260201	0.184059	0.118436
393.81	0.392277	0.348031	0.260294	0.184143	0.11899
394.01	0.392313	0.347758	0.260736	0.183753	0.120456
394.21	0.391487	0.347272	0.260768	0.183503	0.121326
394.41	0.391255	0.34728	0.260762	0.183374	0.121615
394.61	0.391133	0.347593	0.260429	0.183104	0.122199
394.81	0.390765	0.347635	0.259949	0.182504	0.122161
395.01	0.390801	0.347988	0.259923	0.181906	0.122542
395.21	0.390697	0.347956	0.259811	0.181922	0.122995
395.41	0.390369	0.34809	0.259776	0.18223	0.12268
395.61	0.389703	0.348152	0.259531	0.182399	0.122362
395.81	0.389609	0.348587	0.259038	0.182146	0.12245
396.01	0.389987	0.348217	0.25849	0.182216	0.121317
396.21	0.39023	0.3481	0.258208	0.18278	0.120188
396.41	0.389903	0.347877	0.257974	0.18274	0.119607
396.61	0.389943	0.347906	0.257784	0.182894	0.119329
396.81	0.390064	0.347873	0.257615	0.182785	0.118785
397.01	0.389608	0.347456	0.257256	0.182666	0.118413
397.21	0.390018	0.347464	0.257228	0.18286	0.117915
397.41	0.390173	0.346992	0.25681	0.183271	0.118069
397.61	0.390034	0.346835	0.256761	0.183683	0.118288
397.81	0.390035	0.346806	0.256628	0.183639	0.119182
398.01	0.390339	0.34684	0.256258	0.183086	0.120083
398.21	0.390191	0.346464	0.255934	0.182919	0.120362
398.41	0.390287	0.346564	0.255773	0.182933	0.120777
398.61	0.390403	0.346751	0.255652	0.182605	0.121854
398.81	0.390252	0.346864	0.255595	0.182207	0.122846
399.01	0.390585	0.346783	0.255695	0.181949	0.123777
399.21	0.39049	0.346411	0.255709	0.181991	0.124417
399.41	0.390536	0.346541	0.255662	0.18196	0.124671
[truncated: 402 more rows]

## Sheet: Figure 1H
	MAb362 IgA v. SARS-CoV-2 Trimer
Time, s	1000 nM	500 nM	250 nM	125 nM	62.5 nM
0	0	0	0	0	0
0.2	0.010921	0.004952	0.002895	0.001794	8.46e-05
0.4	0.022896	0.011289	0.006519	0.00355	0.000642
0.6	0.036046	0.018496	0.010704	0.005593	0.001228
0.8	0.049771	0.026231	0.015152	0.008107	0.00188
1	0.063741	0.034524	0.019976	0.011009	0.002404
1.2	0.077224	0.043139	0.025346	0.014347	0.003212
1.4	0.090322	0.05182	0.030211	0.017462	0.004196
1.6	0.101953	0.060511	0.035228	0.020762	0.005253
1.8	0.112038	0.069039	0.040666	0.024233	0.006692
2	0.119893	0.076638	0.045477	0.027478	0.008429
2.2	0.125583	0.083528	0.049672	0.030282	0.009897
2.4	0.129906	0.088777	0.053505	0.032679	0.011221
2.6	0.134133	0.093636	0.056946	0.034934	0.012753
2.8	0.138209	0.098134	0.060198	0.037428	0.013924
3	0.142254	0.101695	0.063303	0.040135	0.015282
3.2	0.146576	0.105462	0.066413	0.041854	0.016619
3.4	0.15011	0.108699	0.06973	0.043891	0.018021
3.6	0.153189	0.111955	0.071942	0.045772	0.019137
3.8	0.156722	0.11511	0.075012	0.047624	0.020855
4	0.159644	0.118238	0.077489	0.048948	0.021859
4.2	0.162522	0.120685	0.079992	0.050924	0.023117
4.4	0.165216	0.123683	0.082077	0.051985	0.024431
4.6	0.16834	0.126148	0.084732	0.05345	0.025555
4.8	0.171337	0.128101	0.086524	0.054981	0.026393
5	0.173788	0.130246	0.088126	0.056321	0.027096
5.2	0.176225	0.132135	0.089504	0.057815	0.028108
5.4	0.178804	0.134263	0.090842	0.058904	0.029135
5.6	0.180467	0.136046	0.093092	0.06021	0.029519
5.8	0.182621	0.137982	0.094831	0.06155	0.030614
6	0.18422	0.139945	0.096119	0.062744	0.031443
6.2	0.186177	0.142009	0.097716	0.064077	0.032147
6.4	0.18848	0.143884	0.099143	0.06511	0.032917
6.6	0.190446	0.145911	0.100391	0.066385	0.033732
6.8	0.192573	0.147422	0.102171	0.0677	0.034112
7	0.19526	0.148754	0.103835	0.068878	0.034692
7.2	0.1974	0.150821	0.10518	0.069879	0.035195
7.4	0.199318	0.152485	0.107409	0.070616	0.035597
7.6	0.200866	0.154252	0.108166	0.071561	0.036371
7.8	0.202993	0.156146	0.110104	0.072664	0.037134
8	0.204634	0.157753	0.111451	0.073358	0.037292
8.2	0.206743	0.159221	0.112746	0.0745	0.037798
8.4	0.208666	0.160859	0.11374	0.074878	0.038486
8.6	0.210917	0.162361	0.115428	0.075654	0.03921
8.8	0.212968	0.163649	0.116102	0.076306	0.03962
9	0.214611	0.165074	0.117065	0.077061	0.040096
9.2	0.216583	0.166399	0.11813	0.077998	0.040859
9.4	0.218076	0.168173	0.120008	0.079055	0.041136
9.6	0.219696	0.169204	0.121021	0.079902	0.041122
9.8	0.221341	0.17058	0.12162	0.080778	0.041729
10	0.222713	0.171817	0.12323	0.081971	0.042427
10.2	0.224655	0.172857	0.1248	0.083069	0.043072
10.4	0.226752	0.173822	0.125329	0.083703	0.043256
10.6	0.228277	0.175096	0.126422	0.084667	0.043609
10.8	0.229864	0.176489	0.128216	0.085649	0.043932
11	0.23168	0.178082	0.129372	0.086555	0.04456
11.2	0.233205	0.179694	0.130229	0.087308	0.044994
11.4	0.235038	0.181222	0.131458	0.087932	0.045783
11.6	0.23711	0.182575	0.13189	0.089141	0.046408
11.8	0.238679	0.184062	0.132609	0.089899	0.047023
12	0.240203	0.185151	0.132976	0.090714	0.047694
12.2	0.241666	0.186504	0.134088	0.091612	0.048362
12.4	0.243129	0.187596	0.13506	0.092202	0.049304
12.6	0.244482	0.188932	0.13572	0.092714	0.049613
12.8	0.245655	0.190071	0.136895	0.09338	0.0501
13	0.246637	0.191236	0.138081	0.09427	0.050674
13.2	0.247656	0.192519	0.139207	0.094743	0.051368
13.4	0.248399	0.193819	0.140353	0.095303	0.051602
13.6	0.249417	0.194507	0.140981	0.095616	0.052123
13.8	0.250562	0.195554	0.142389	0.096387	0.052735
14	0.251835	0.196634	0.143896	0.097141	0.053366
14.2	0.253039	0.197969	0.144763	0.097733	0.053644
14.4	0.254037	0.198925	0.145754	0.098644	0.053853
14.6	0.255192	0.200174	0.147396	0.099553	0.054381
14.8	0.256082	0.20153	0.148273	0.100298	0.054834
15	0.258028	0.202923	0.14924	0.100935	0.05577
15.2	0.259417	0.20418	0.150005	0.101796	0.055914
15.4	0.2609	0.205252	0.150797	0.102394	0.056433
15.6	0.262195	0.206243	0.151582	0.103525	0.056485
15.8	0.263211	0.207117	0.151798	0.104532	0.057012
16	0.264549	0.207879	0.152157	0.105452	0.057174
16.2	0.26578	0.209165	0.152762	0.106177	0.057283
16.4	0.267366	0.209925	0.153295	0.106806	0.057528
16.6	0.268532	0.210884	0.15396	0.106951	0.057673
16.8	0.269637	0.211665	0.154988	0.107193	0.05785
17	0.270822	0.212433	0.1553	0.107718	0.058009
17.2	0.271311	0.213012	0.156197	0.108007	0.058495
17.4	0.271872	0.213703	0.156912	0.10857	0.058991
17.6	0.272777	0.214257	0.157701	0.109373	0.059101
17.8	0.273775	0.21507	0.15855	0.11011	0.059359
18	0.274282	0.215799	0.159177	0.110765	0.059874
18.2	0.27513	0.216599	0.160376	0.111502	0.060388
18.4	0.275899	0.217515	0.161598	0.111958	0.060907
18.6	0.276862	0.21872	0.162688	0.112568	0.061483
18.8	0.277706	0.219903	0.163641	0.112971	0.06166
19	0.279015	0.221047	0.165098	0.113445	0.062114
19.2	0.279213	0.222472	0.165854	0.114497	0.062118
19.4	0.280152	0.22347	0.166724	0.114776	0.062915
19.6	0.280765	0.224513	0.168176	0.115504	0.062937
19.8	0.281661	0.225593	0.169194	0.11596	0.063256
20	0.282361	0.226786	0.169933	0.11643	0.063566
20.2	0.28302	0.228014	0.170501	0.116613	0.063523
20.4	0.284131	0.229232	0.171585	0.117323	0.064219
20.6	0.284907	0.230002	0.172038	0.117398	0.064814
20.8	0.285833	0.230627	0.172561	0.117695	0.06491
21	0.28636	0.231353	0.172683	0.118322	0.065158
21.2	0.28653	0.231947	0.173708	0.118916	0.06563
21.4	0.287083	0.232397	0.173617	0.119406	0.065757
21.6	0.287643	0.232824	0.173892	0.119601	0.065491
21.8	0.28829	0.233407	0.174357	0.120068	0.066024
22	0.289071	0.234097	0.17507	0.120727	0.0665
22.2	0.290299	0.234977	0.175846	0.121223	0.066459
22.4	0.29109	0.235898	0.176248	0.121589	0.066698
22.6	0.292095	0.236612	0.177309	0.12259	0.066938
22.8	0.292924	0.237031	0.177571	0.122981	0.066946
23	0.293548	0.237737	0.178065	0.123554	0.067382
23.2	0.294438	0.238687	0.178417	0.124312	0.067773
23.4	0.295438	0.238974	0.179903	0.124758	0.068315
23.6	0.296286	0.239608	0.181158	0.125262	0.068004
23.8	0.296852	0.24053	0.181833	0.125854	0.068383
24	0.297279	0.241466	0.182478	0.126711	0.06871
24.2	0.298295	0.242265	0.183066	0.127427	0.068982
24.4	0.299284	0.242922	0.183894	0.12829	0.069604
24.6	0.300119	0.243242	0.184471	0.128334	0.07035
24.8	0.300826	0.243783	0.185282	0.128609	0.070727
25	0.301413	0.244364	0.185731	0.128631	0.071165
25.2	0.302212	0.244749	0.186759	0.129145	0.071478
25.4	0.302673	0.245113	0.187074	0.129371	0.071766
25.6	0.303546	0.245526	0.187407	0.12965	0.072022
25.8	0.304343	0.246212	0.188447	0.130353	0.072452
26	0.30559	0.246927	0.189221	0.130932	0.072207
26.2	0.307068	0.247632	0.189829	0.131242	0.072097
26.4	0.307349	0.248081	0.190483	0.131709	0.072389
26.6	0.307977	0.248685	0.191188	0.132096	0.072853
26.8	0.308483	0.249208	0.191815	0.132679	0.073146
27	0.309169	0.249563	0.192844	0.133706	0.073461
27.2	0.310129	0.249952	0.193777	0.13457	0.07367
27.4	0.310653	0.250768	0.195002	0.135657	0.074029
27.6	0.311074	0.251795	0.195592	0.136378	0.074203
27.8	0.311467	0.252498	0.19633	0.137621	0.074556
28	0.311885	0.253194	0.197412	0.138428	0.074579
28.2	0.312796	0.253707	0.198208	0.139112	0.075139
28.4	0.313294	0.254189	0.19879	0.139552	0.075628
28.6	0.313786	0.255154	0.198941	0.139936	0.076636
28.8	0.314054	0.255951	0.199315	0.140396	0.07728
29	0.31446	0.256408	0.200079	0.14053	0.077418
29.2	0.314725	0.257059	0.199776	0.141054	0.077877
29.4	0.315224	0.257661	0.199377	0.141243	0.078583
29.6	0.315811	0.258305	0.19938	0.141166	0.078875
29.8	0.316531	0.258987	0.199808	0.141251	0.07894
30	0.317105	0.259649	0.199808	0.141227	0.078523
30.2	0.317876	0.260562	0.200559	0.141432	0.079061
30.4	0.317589	0.261514	0.200655	0.141652	0.079085
30.6	0.31799	0.262072	0.201281	0.141551	0.079377
30.8	0.318267	0.262647	0.202689	0.142271	0.079484
31	0.318692	0.262855	0.203414	0.142753	0.079289
31.2	0.319283	0.263555	0.204214	0.143038	0.07974
31.4	0.319836	0.264322	0.205113	0.143581	0.080113
31.6	0.320149	0.264741	0.206117	0.144282	0.080265
31.8	0.321231	0.265209	0.20683	0.145059	0.080216
32	0.322007	0.265392	0.207927	0.145397	0.080071
32.2	0.323049	0.265717	0.208999	0.145908	0.080697
32.4	0.323785	0.266171	0.209398	0.146733	0.081075
32.6	0.324138	0.266476	0.209858	0.147441	0.08122
32.8	0.32458	0.266506	0.210605	0.148098	0.081673
33	0.325037	0.266516	0.211242	0.148558	0.081862
33.2	0.325592	0.266819	0.211272	0.14885	0.082435
33.4	0.326381	0.266982	0.211994	0.14941	0.082828
33.6	0.326886	0.267359	0.212857	0.149714	0.082993
33.8	0.326771	0.267519	0.212773	0.150475	0.083359
34	0.32673	0.26827	0.213373	0.151025	0.08343
34.2	0.327051	0.268754	0.213977	0.151831	0.084483
34.4	0.326887	0.269033	0.214243	0.151718	0.084772
34.6	0.327124	0.269224	0.214848	0.1518	0.085408
34.8	0.326987	0.270057	0.215716	0.152363	0.086045
35	0.326947	0.270771	0.216379	0.152564	0.086497
35.2	0.327371	0.271639	0.216942	0.152849	0.087221
35.4	0.327601	0.272143	0.217528	0.153405	0.087085
35.6	0.328053	0.272699	0.218218	0.15372	0.087399
35.8	0.328587	0.273316	0.218395	0.153674	0.087759
36	0.329183	0.27354	0.219122	0.153915	0.087702
36.2	0.329797	0.274041	0.21961	0.154388	0.088005
36.4	0.330225	0.274634	0.219572	0.155274	0.088187
36.6	0.330449	0.274883	0.219946	0.155684	0.088048
36.8	0.330913	0.275405	0.220595	0.155978	0.088272
37	0.331745	0.276136	0.221781	0.156271	0.088218
37.2	0.33236	0.276587	0.222357	0.156789	0.088081
37.4	0.332592	0.27685	0.222814	0.157185	0.088614
37.6	0.332424	0.277346	0.22335	0.157179	0.088995
37.8	0.332255	0.277652	0.223688	0.157744	0.089855
38	0.332695	0.27806	0.22423	0.158195	0.090348
38.2	0.333101	0.278201	0.224855	0.158611	0.091156
38.4	0.333457	0.27873	0.225636	0.1588	0.091323
38.6	0.333817	0.279481	0.225745	0.159173	0.091631
38.8	0.333807	0.279993	0.22632	0.159797	0.091941
39	0.334211	0.280501	0.227041	0.160344	0.092409
39.2	0.33505	0.281002	0.227049	0.160852	0.092812
39.4	0.335175	0.281066	0.227095	0.161328	0.0929
39.6	0.335688	0.28151	0.227207	0.161595	0.093839
39.8	0.336072	0.281923	0.226804	0.162189	0.09425
40	0.336876	0.282077	0.227254	0.162804	0.094127
40.2	0.33744	0.282159	0.227312	0.163067	0.094111
40.4	0.338265	0.282633	0.227875	0.164034	0.094406
40.6	0.339189	0.283117	0.228791	0.164194	0.094291
40.8	0.339841	0.283511	0.229779	0.164793	0.094249
41	0.340689	0.283783	0.230566	0.165522	0.094289
41.2	0.340671	0.283798	0.230843	0.165902	0.094181
41.4	0.340953	0.284221	0.231469	0.16564	0.094812
41.6	0.341546	0.284563	0.232385	0.165929	0.094957
41.8	0.34173	0.28492	0.233217	0.166701	0.094954
42	0.34152	0.285079	0.233722	0.167278	0.094715
42.2	0.341993	0.285515	0.234005	0.167948	0.094612
42.4	0.342073	0.285742	0.234364	0.168409	0.094211
42.6	0.342318	0.285977	0.23485	0.169082	0.094679
42.8	0.342383	0.286279	0.2353	0.169677	0.095103
43	0.342751	0.286637	0.235428	0.170215	0.095829
43.2	0.34323	0.286762	0.235604	0.171017	0.096286
43.4	0.343202	0.287214	0.236001	0.171768	0.096833
43.6	0.343685	0.287557	0.236275	0.172211	0.097406
43.8	0.34438	0.287358	0.236692	0.1725	0.097477
44	0.345118	0.287612	0.237513	0.172679	0.097561
44.2	0.345986	0.287838	0.237921	0.172845	0.0977
44.4	0.346314	0.288444	0.238716	0.173368	0.098387
44.6	0.346759	0.289188	0.239024	0.173364	0.098635
44.8	0.34668	0.289162	0.239285	0.17379	0.098882
45	0.346623	0.289345	0.239411	0.174148	0.099209
45.2	0.346618	0.289732	0.239825	0.174509	0.09942
45.4	0.346884	0.290399	0.240348	0.174792	0.099851
45.6	0.347097	0.29083	0.24046	0.175214	0.099581
45.8	0.347051	0.291679	0.240572	0.175997	0.09962
46	0.347208	0.292209	0.240403	0.176494	0.100251
46.2	0.347919	0.292651	0.24021	0.176807	0.100674
46.4	0.348269	0.292811	0.241035	0.177141	0.101185
46.6	0.348687	0.293097	0.24196	0.177742	0.1024
46.8	0.34917	0.293154	0.242275	0.178101	0.103027
47	0.349305	0.293495	0.242841	0.178377	0.103499
47.2	0.349619	0.293742	0.243576	0.17929	0.103792
47.4	0.349697	0.294423	0.244071	0.179225	0.104323
47.6	0.350382	0.294431	0.244475	0.179631	0.104237
47.8	0.350942	0.294063	0.24499	0.179927	0.104099
48	0.351556	0.294504	0.24567	0.180044	0.104245
48.2	0.351913	0.294766	0.245992	0.179989	0.104175
48.4	0.351492	0.295509	0.246368	0.180273	0.10396
48.6	0.351884	0.295481	0.246429	0.180384	0.103721
48.8	0.351253	0.295266	0.246344	0.180943	0.103572
49	0.35115	0.295368	0.246383	0.181741	0.103468
49.2	0.351268	0.295486	0.246614	0.182682	0.103452
49.4	0.351367	0.295983	0.247058	0.183321	0.103387
49.6	0.352385	0.296348	0.246837	0.183883	0.103467
49.8	0.352659	0.296712	0.246855	0.18449	0.103898
50	0.353172	0.296771	0.247188	0.184569	0.104381
50.2	0.354089	0.296771	0.24719	0.184727	0.104831
50.4	0.354028	0.296767	0.247479	0.184929	0.105041
50.6	0.35398	0.297056	0.247592	0.185241	0.105523
50.8	0.354023	0.297439	0.247642	0.185355	0.105975
51	0.354206	0.297842	0.248231	0.185426	0.106199
51.2	0.35459	0.297894	0.24832	0.185787	0.106567
51.4	0.354899	0.298313	0.249002	0.185644	0.106939
51.6	0.355771	0.298606	0.249836	0.185822	0.106928
51.8	0.355821	0.298467	0.250261	0.185743	0.107088
52	0.355883	0.298862	0.250826	0.185646	0.10754
52.2	0.356146	0.29932	0.251722	0.186213	0.107539
52.4	0.355993	0.29969	0.252158	0.186482	0.107677
52.6	0.35612	0.299782	0.252715	0.18632	0.10804
52.8	0.355671	0.300374	0.253141	0.186981	0.108592
53	0.355978	0.300611	0.25414	0.187163	0.109095
53.2	0.355978	0.300978	0.255031	0.187691	0.109424
53.4	0.356237	0.301385	0.255938	0.187286	0.109473
53.6	0.35699	0.301512	0.256145	0.18763	0.110098
53.8	0.357059	0.301887	0.256332	0.187503	0.110261
54	0.357472	0.302132	0.25636	0.187667	0.110285
54.2	0.357912	0.302552	0.256077	0.187872	0.110315
54.4	0.357445	0.302732	0.256379	0.188322	0.110243
54.6	0.358142	0.30303	0.256264	0.188788	0.11084
54.8	0.358689	0.303085	0.256717	0.189101	0.111416
55	0.358973	0.303319	0.257262	0.18953	0.111527
55.2	0.359206	0.303738	0.257433	0.189733	0.111847
55.4	0.359171	0.304224	0.257572	0.19011	0.111917
55.6	0.359293	0.30438	0.257466	0.190549	0.111803
55.8	0.359261	0.304628	0.257309	0.19163	0.112186
56	0.358637	0.304898	0.25758	0.192446	0.11222
56.2	0.359222	0.305624	0.258371	0.193608	0.112623
56.4	0.359063	0.305904	0.258475	0.194018	0.113199
56.6	0.3591	0.306162	0.2591	0.194215	0.113928
56.8	0.358978	0.306119	0.259371	0.194749	0.114546
57	0.359118	0.306075	0.26001	0.19487	0.115012
57.2	0.359233	0.306395	0.260439	0.194942	0.11531
57.4	0.35969	0.306576	0.26037	0.194974	0.115812
57.6	0.360323	0.306844	0.260206	0.195946	0.116456
57.8	0.360821	0.30724	0.26022	0.196061	0.11612
58	0.361351	0.307667	0.260321	0.196545	0.116242
58.2	0.362205	0.307695	0.260929	0.196734	0.11628
58.4	0.362813	0.307627	0.261371	0.197112	0.116524
58.6	0.363727	0.30769	0.261628	0.197074	0.117058
58.8	0.363916	0.307735	0.26164	0.197073	0.116879
59	0.364306	0.308231	0.261991	0.197431	0.116537
59.2	0.364856	0.308405	0.262226	0.1975	0.116357
59.4	0.36466	0.308587	0.262064	0.197711	0.115823
59.6	0.365178	0.308812	0.262571	0.198149	0.115189
59.8	0.365142	0.309375	0.262732	0.198581	0.115358
60	0.364721	0.309567	0.263306	0.198646	0.115126
60.2	0.364821	0.309337	0.263851	0.198772	0.115804
60.4	0.364555	0.309159	0.264539	0.199261	0.116246
60.6	0.364973	0.309105	0.264925	0.199158	0.116428
60.8	0.364831	0.308996	0.264788	0.199017	0.11656
61	0.365237	0.309591	0.264979	0.199201	0.116806
61.2	0.365681	0.310152	0.264791	0.199526	0.116948
61.4	0.366143	0.310389	0.264528	0.200216	0.117524
61.6	0.366351	0.310664	0.264513	0.200696	0.117866
61.8	0.36668	0.310962	0.265013	0.200967	0.118192
62	0.366941	0.311384	0.265566	0.201328	0.118651
62.2	0.367359	0.311026	0.265955	0.201559	0.118903
62.4	0.367868	0.311152	0.266488	0.201867	0.11919
62.6	0.368336	0.311454	0.266822	0.202187	0.119689
62.8	0.368322	0.311444	0.266672	0.202662	0.119611
63	0.368527	0.311669	0.267218	0.202986	0.119465
63.2	0.369036	0.3119	0.267691	0.203153	0.119663
63.4	0.369118	0.311689	0.268199	0.203445	0.11972
63.6	0.369512	0.311895	0.268009	0.203801	0.120062
63.8	0.369004	0.312055	0.268371	0.20431	0.120952
64	0.369097	0.312111	0.26924	0.20418	0.121181
64.2	0.369305	0.311929	0.269591	0.204397	0.121762
64.4	0.37005	0.312107	0.269888	0.204932	0.121988
64.6	0.370478	0.31259	0.269578	0.204449	0.121895
64.8	0.370578	0.312816	0.269331	0.205026	0.122151
65	0.371146	0.313404	0.269553	0.205831	0.122181
65.2	0.37138	0.313438	0.26979	0.206615	0.12256
65.4	0.371622	0.313723	0.269984	0.207141	0.123207
65.6	0.371542	0.314331	0.270091	0.207525	0.123237
65.8	0.371732	0.314667	0.270573	0.208203	0.123525
66	0.371833	0.314835	0.270955	0.208639	0.123437
66.2	0.371884	0.314591	0.271309	0.208843	0.123561
66.4	0.372189	0.314862	0.271797	0.209081	0.12348
66.6	0.372667	0.315145	0.27241	0.209343	0.123716
66.8	0.372685	0.315173	0.272777	0.209539	0.123943
67	0.373034	0.314859	0.273277	0.209675	0.123875
67.2	0.373604	0.314868	0.274094	0.210083	0.124601
67.4	0.373415	0.314734	0.274193	0.210463	0.125003
67.6	0.373674	0.314845	0.274015	0.210984	0.125397
67.8	0.373698	0.31471	0.274551	0.211108	0.125759
68	0.374251	0.315167	0.274934	0.210755	0.125582
68.2	0.374644	0.315437	0.274661	0.210921	0.125839
68.4	0.375119	0.315429	0.274125	0.210958	0.125736
68.6	0.375271	0.316116	0.274123	0.210851	0.125851
68.8	0.375325	0.316569	0.274302	0.211476	0.125986
69	0.375462	0.317134	0.274947	0.211618	0.126129
69.2	0.375455	0.317678	0.275236	0.211869	0.126265
69.4	0.375655	0.31842	0.275094	0.212182	0.126495
69.6	0.375458	0.318928	0.274976	0.212265	0.126269
69.8	0.375548	0.319	0.2751	0.21247	0.126336
70	0.37566	0.319131	0.275234	0.212457	0.126458
70.2	0.375846	0.319651	0.275937	0.212395	0.126935
70.4	0.376233	0.319886	0.275851	0.212686	0.127066
70.6	0.376466	0.320372	0.276217	0.212815	0.127123
70.8	0.376267	0.320391	0.276732	0.213379	0.127738
71	0.376276	0.320308	0.277359	0.213727	0.127804
71.2	0.376487	0.320572	0.277694	0.214198	0.128136
71.4	0.376574	0.32085	0.278039	0.214875	0.128199
71.6	0.377145	0.320654	0.278244	0.215169	0.128571
71.8	0.37701	0.320539	0.278065	0.21533	0.128614
72	0.377269	0.320867	0.278083	0.21582	0.128709
72.2	0.377741	0.320911	0.278164	0.215985	0.128958
72.4	0.378405	0.320488	0.278008	0.216098	0.129075
72.6	0.378257	0.3207	0.278347	0.216257	0.129388
72.8	0.37793	0.321158	0.279145	0.216402	0.129795
73	0.377928	0.321279	0.279647	0.21676	0.130175
73.2	0.377952	0.321278	0.280021	0.216763	0.130422
73.4	0.378119	0.320767	0.279897	0.217229	0.130853
73.6	0.377818	0.320891	0.279879	0.216888	0.131133
73.8	0.377921	0.320921	0.279816	0.217333	0.131563
74	0.378074	0.320973	0.279914	0.217383	0.132224
74.2	0.378361	0.321668	0.280106	0.217516	0.132686
74.4	0.378386	0.321741	0.279932	0.217661	0.132621
74.6	0.378492	0.322318	0.28058	0.217391	0.132924
74.8	0.378776	0.322337	0.281448	0.217603	0.133434
75	0.378792	0.32247	0.281968	0.217386	0.133549
75.2	0.379031	0.322771	0.282177	0.21738	0.133717
75.4	0.379169	0.322858	0.282631	0.21735	0.13392
75.6	0.379545	0.323135	0.282729	0.217802	0.134345
75.8	0.379224	0.323672	0.282977	0.218373	0.134291
76	0.379657	0.323801	0.283198	0.218878	0.134529
76.2	0.379799	0.323895	0.283762	0.219228	0.134786
76.4	0.380137	0.323899	0.283762	0.219714	0.135007
76.6	0.380106	0.324202	0.283704	0.220176	0.135544
76.8	0.379968	0.324399	0.28385	0.220458	0.135737
77	0.379997	0.324868	0.283764	0.221126	0.136082
77.2	0.38028	0.324901	0.283761	0.22141	0.136555
77.4	0.380373	0.324902	0.28311	0.221921	0.136818
77.6	0.380445	0.325445	0.283173	0.221929	0.136985
77.8	0.380755	0.325528	0.283138	0.22225	0.136948
78	0.381199	0.325384	0.283418	0.222144	0.137015
78.2	0.381511	0.326034	0.283493	0.222036	0.137032
78.4	0.381543	0.325886	0.283682	0.222057	0.136795
78.6	0.381745	0.325979	0.28406	0.222078	0.136731
78.8	0.382121	0.325838	0.284151	0.222161	0.136432
79	0.381882	0.325844	0.284503	0.222174	0.136894
79.2	0.38223	0.325781	0.284721	0.222374	0.13729
79.4	0.382574	0.325838	0.285195	0.222967	0.137582
79.6	0.382523	0.326131	0.285638	0.223406	0.137694
79.8	0.38229	0.326111	0.286248	0.223676	0.138241
80	0.382612	0.326337	0.286467	0.223793	0.138667
80.2	0.382416	0.326469	0.286616	0.224238	0.138755
80.4	0.382512	0.326853	0.287277	0.224537	0.138974
80.6	0.382796	0.326929	0.28725	0.225014	0.139495
80.8	0.382764	0.327189	0.28724	0.225213	0.139903
81	0.383074	0.327922	0.287738	0.225564	0.14043
81.2	0.383394	0.328087	0.287955	0.225893	0.141175
81.4	0.383985	0.3282	0.288135	0.226087	0.141249
81.6	0.384386	0.328244	0.288586	0.226352	0.141203
81.8	0.38455	0.328291	0.288868	0.226682	0.141131
82	0.385005	0.328438	0.289241	0.227207	0.141112
82.2	0.385315	0.328737	0.288947	0.227705	0.141167
82.4	0.385488	0.328692	0.288864	0.228331	0.141047
82.6	0.385814	0.328904	0.289545	0.228486	0.141344
82.8	0.386197	0.328524	0.289679	0.228555	0.141116
83	0.386478	0.32809	0.289775	0.228913	0.141153
83.2	0.386843	0.32801	0.290043	0.229239	0.140866
83.4	0.387512	0.328487	0.290195	0.229117	0.140829
83.6	0.387726	0.328458	0.290246	0.228796	0.14058
83.8	0.388166	0.328621	0.290601	0.22902	0.140762
84	0.388524	0.329131	0.2909	0.229312	0.140814
84.2	0.388642	0.329012	0.291104	0.22971	0.140651
84.4	0.388789	0.329199	0.291326	0.22973	0.14068
84.6	0.389261	0.329519	0.291214	0.229775	0.140947
84.8	0.389104	0.329767	0.290691	0.229893	0.141102
85	0.389295	0.330142	0.290694	0.229902	0.141072
85.2	0.389205	0.33035	0.290972	0.230304	0.141416
85.4	0.38943	0.330505	0.290991	0.230887	0.141606
85.6	0.389123	0.330922	0.291087	0.230917	0.141803
85.8	0.389091	0.331307	0.291389	0.231111	0.142058
86	0.389536	0.331464	0.291952	0.231746	0.142745
86.2	0.389862	0.331275	0.291805	0.232051	0.143341
86.4	0.390041	0.330936	0.292001	0.232129	0.143663
86.6	0.390397	0.330548	0.292971	0.232615	0.143726
86.8	0.390967	0.330016	0.293093	0.232783	0.143378
87	0.391413	0.329548	0.292979	0.233261	0.143701
87.2	0.392206	0.329766	0.29343	0.233512	0.144012
87.4	0.393153	0.329916	0.293713	0.233631	0.144749
87.6	0.393768	0.329997	0.293891	0.23395	0.145097
87.8	0.394081	0.329972	0.293844	0.234381	0.145807
88	0.394548	0.329975	0.294089	0.234446	0.146167
88.2	0.394814	0.330018	0.293477	0.234408	0.146102
88.4	0.395288	0.330258	0.292996	0.233946	0.14601
88.6	0.395203	0.330733	0.292652	0.233482	0.146107
88.8	0.395303	0.330782	0.292449	0.233591	0.14636
89	0.395447	0.331101	0.293087	0.23372	0.14683
89.2	0.395375	0.331468	0.29364	0.233926	0.147175
89.4	0.395208	0.332167	0.293739	0.233879	0.147657
89.6	0.395397	0.332652	0.294318	0.233509	0.147656
89.8	0.395424	0.3329	0.294769	0.233845	0.147637
90	0.395633	0.33294	0.29515	0.234002	0.147908
90.2	0.395452	0.333232	0.295213	0.234337	0.147809
90.4	0.395433	0.333485	0.295825	0.234856	0.147836
90.6	0.395345	0.333801	0.296299	0.235213	0.147365
90.8	0.39534	0.334077	0.296194	0.235471	0.147223
91	0.395065	0.334327	0.296334	0.23604	0.147395
91.2	0.394964	0.334674	0.296745	0.236385	0.147388
91.4	0.394775	0.335011	0.297122	0.236779	0.147648
91.6	0.395017	0.335057	0.296725	0.237115	0.147826
91.8	0.395118	0.334872	0.296734	0.237867	0.148158
92	0.395232	0.334738	0.296958	0.238188	0.147833
92.2	0.395434	0.334615	0.296616	0.238701	0.148119
92.4	0.395535	0.33488	0.296839	0.238604	0.148437
92.6	0.39525	0.334657	0.296905	0.238883	0.148744
92.8	0.395624	0.334512	0.297511	0.239495	0.149285
93	0.395879	0.334875	0.298204	0.239839	0.149961
93.2	0.396181	0.335163	0.29815	0.239378	0.1501
93.4	0.396488	0.335344	0.298094	0.239174	0.150271
93.6	0.397087	0.335336	0.298438	0.239186	0.150374
93.8	0.397229	0.335548	0.298475	0.239384	0.150822
94	0.397681	0.335949	0.298577	0.239133	0.151229
94.2	0.397738	0.336094	0.298581	0.239655	0.151205
94.4	0.398032	0.335823	0.298432	0.239781	0.151137
94.6	0.398253	0.335913	0.29783	0.239616	0.150957
94.8	0.398406	0.336008	0.297494	0.239915	0.151345
95	0.398622	0.336113	0.29715	0.240336	0.151523
95.2	0.398874	0.336128	0.297051	0.240385	0.151639
95.4	0.399007	0.336422	0.296567	0.240445	0.15191
95.6	0.399008	0.336524	0.296699	0.24109	0.151911
95.8	0.398667	0.336606	0.297047	0.241562	0.152153
96	0.398317	0.336495	0.29705	0.241584	0.152111
96.2	0.398353	0.336327	0.297308	0.241721	0.15234
96.4	0.398342	0.336783	0.297688	0.241936	0.15255
96.6	0.398695	0.336793	0.298053	0.241801	0.152641
96.8	0.39889	0.336928	0.298267	0.241904	0.152844
97	0.399331	0.337391	0.299092	0.241825	0.153015
97.2	0.399614	0.337923	0.299524	0.241708	0.152914
97.4	0.399782	0.338386	0.299424	0.241814	0.153098
97.6	0.400066	0.338931	0.299859	0.241751	0.15328
97.8	0.40038	0.339176	0.300416	0.242295	0.153452
98	0.400367	0.339578	0.300626	0.242242	0.153347
98.2	0.400374	0.339617	0.300212	0.242761	0.153091
98.4	0.400875	0.33965	0.300372	0.242748	0.153836
98.6	0.401286	0.340082	0.300527	0.242798	0.154052
98.8	0.401322	0.340408	0.300488	0.243077	0.154447
99	0.401279	0.340351	0.300486	0.243187	0.154659
99.2	0.400839	0.340305	0.300967	0.242899	0.155057
99.4	0.400422	0.340016	0.300796	0.242903	0.155246
99.6	0.400314	0.33993	0.301194	0.243294	0.155074
99.8	0.400364	0.33963	0.301228	0.243475	0.155756
100	0.400647	0.339352	0.301573	0.243706	0.155831
100.2	0.400872	0.339044	0.301947	0.243825	0.155864
100.4	0.401331	0.338961	0.302476	0.244068	0.156347
100.6	0.401721	0.339062	0.302953	0.244005	0.15676
100.8	0.402372	0.338603	0.302727	0.244445	0.156467
101	0.402646	0.338734	0.303192	0.244897	0.156108
101.2	0.40275	0.338989	0.303187	0.245308	0.156581
101.4	0.402907	0.33939	0.302931	0.245249	0.156729
101.6	0.403549	0.339621	0.303227	0.245089	0.156755
101.8	0.404013	0.339848	0.303542	0.245519	0.156641
102	0.403757	0.340128	0.303397	0.245636	0.15695
102.2	0.404033	0.340389	0.303115	0.245896	0.157427
102.4	0.404624	0.340309	0.303311	0.245545	0.157922
102.6	0.40508	0.340558	0.304001	0.246041	0.158058
102.8	0.405039	0.340584	0.303945	0.246508	0.158426
103	0.404898	0.340206	0.303546	0.246324	0.158802
103.2	0.404877	0.340457	0.303793	0.246461	0.158991
103.4	0.405012	0.340426	0.30396	0.246763	0.158814
103.6	0.40518	0.340479	0.304112	0.247073	0.159226
103.8	0.405127	0.34053	0.304529	0.247393	0.159562
104	0.405668	0.340726	0.304747	0.247538	0.159355
104.2	0.405857	0.341195	0.304456	0.247696	0.159632
104.4	0.406339	0.341375	0.304376	0.248174	0.159668
104.6	0.406793	0.341619	0.304208	0.248509	0.15978
104.8	0.406918	0.341338	0.30372	0.248987	0.159504
105	0.406728	0.341737	0.303398	0.249631	0.15975
105.2	0.406668	0.341973	0.302865	0.249684	0.160414
105.4	0.406896	0.342573	0.302936	0.24984	0.160295
105.6	0.407427	0.342559	0.302835	0.249906	0.160351
105.8	0.407384	0.342829	0.303171	0.250038	0.160271
106	0.4071	0.342969	0.302799	0.250348	0.16033
106.2	0.407221	0.343257	0.302886	0.25032	0.160553
106.4	0.40757	0.343448	0.302787	0.250219	0.160577
106.6	0.407612	0.343431	0.303608	0.25059	0.160984
106.8	0.407624	0.343345	0.303382	0.25057	0.160642
107	0.407692	0.343471	0.303646	0.250063	0.160983
107.2	0.407779	0.343456	0.304419	0.250389	0.160756
107.4	0.407773	0.34326	0.305224	0.250397	0.161035
107.6	0.408205	0.343331	0.305509	0.250524	0.161295
107.8	0.408336	0.343856	0.305501	0.250546	0.161339
108	0.408923	0.343824	0.305809	0.250397	0.161385
108.2	0.408587	0.344054	0.305827	0.250383	0.161468
108.4	0.408704	0.343938	0.306372	0.25063	0.161553
108.6	0.408699	0.343735	0.30689	0.25073	0.162097
108.8	0.408679	0.343691	0.307145	0.251088	0.162737
109	0.408892	0.343639	0.307215	0.25157	0.163276
109.2	0.408828	0.343456	0.307325	0.251799	0.163724
109.4	0.408877	0.343507	0.30805	0.251928	0.163947
109.6	0.408721	0.343516	0.308467	0.25207	0.164194
109.8	0.408689	0.344016	0.308737	0.252451	0.16402
110	0.408254	0.344357	0.308349	0.252881	0.164321
110.2	0.408242	0.344697	0.308516	0.253044	0.16477
110.4	0.408044	0.345115	0.308257	0.253267	0.164721
110.6	0.407955	0.345158	0.308406	0.253364	0.164637
110.8	0.408272	0.345483	0.308235	0.253775	0.164703
111	0.408307	0.345788	0.308253	0.253656	0.164871
111.2	0.408752	0.345878	0.307758	0.254244	0.164831
111.4	0.409288	0.346188	0.307792	0.254192	0.165053
111.6	0.40993	0.346394	0.307515	0.254441	0.165211
111.8	0.410257	0.346547	0.307139	0.254416	0.165435
112	0.410525	0.34642	0.307239	0.254512	0.165331
112.2	0.410602	0.346693	0.307242	0.254413	0.165434
112.4	0.410662	0.346882	0.3079	0.254698	0.166066
112.6	0.411103	0.346776	0.308256	0.255012	0.166546
112.8	0.411375	0.346841	0.30859	0.255185	0.167091
113	0.411045	0.346987	0.308846	0.255473	0.166963
113.2	0.410892	0.347021	0.309224	0.255102	0.166779
113.4	0.410377	0.347107	0.309735	0.254943	0.167206
113.6	0.410405	0.34729	0.310248	0.255087	0.167378
113.8	0.410464	0.347657	0.310681	0.255359	0.167417
114	0.409776	0.347744	0.310836	0.255306	0.167553
114.2	0.409685	0.347977	0.31122	0.255704	0.167554
114.4	0.409392	0.348087	0.311835	0.255915	0.167662
114.6	0.409471	0.347862	0.311583	0.255922	0.167819
114.8	0.409845	0.347903	0.311508	0.256244	0.167943
115	0.410686	0.347941	0.311501	0.256337	0.167756
115.2	0.411537	0.347728	0.311282	0.256933	0.167728
115.4	0.412298	0.347438	0.311379	0.257268	0.167868
115.6	0.412855	0.347707	0.310836	0.257508	0.168071
115.8	0.413428	0.34785	0.310471	0.257904	0.167888
116	0.414065	0.347917	0.310721	0.258059	0.167781
116.2	0.414535	0.34818	0.31077	0.258118	0.167726
116.4	0.414576	0.348514	0.310977	0.258339	0.168013
116.6	0.414951	0.348713	0.310773	0.258618	0.167753
116.8	0.414756	0.348827	0.31074	0.258464	0.167238
117	0.414736	0.349038	0.310742	0.258087	0.167029
117.2	0.414808	0.349187	0.311101	0.257584	0.166976
117.4	0.41456	0.3494	0.311	0.257483	0.167558
117.6	0.414875	0.349521	0.311684	0.257136	0.167867
117.8	0.414734	0.349624	0.312008	0.25774	0.168315
118	0.414372	0.349609	0.312244	0.257905	0.168621
118.2	0.414405	0.349645	0.312569	0.258333	0.169228
118.4	0.414606	0.349495	0.313033	0.258465	0.169432
118.6	0.414606	0.349505	0.312892	0.258451	0.169693
118.8	0.414745	0.349581	0.313279	0.258434	0.169917
119	0.414997	0.349625	0.313603	0.258622	0.170148
119.2	0.415052	0.349915	0.313642	0.259073	0.170717
119.4	0.415148	0.350241	0.313766	0.259496	0.170952
119.6	0.415291	0.351067	0.313276	0.259416	0.171256
119.8	0.4155	0.351335	0.313703	0.26002	0.171681
120	0.415482	0.351499	0.313887	0.260173	0.172053
120.2	0.415056	0.351704	0.313362	0.259924	0.171996
120.4	0.414929	0.351893	0.313221	0.259788	0.172089
120.6	0.415224	0.351817	0.313425	0.260155	0.171908
120.8	0.415379	0.351774	0.313411	0.260155	0.171832
121	0.41574	0.351874	0.313535	0.260416	0.171881
121.2	0.415758	0.35198	0.314061	0.260681	0.172007
121.4	0.416134	0.352125	0.314134	0.260524	0.17235
121.6	0.416392	0.351982	0.314347	0.260891	0.172821
121.8	0.416832	0.351933	0.314214	0.261355	0.173186
122	0.417264	0.351798	0.314378	0.261566	0.173211
122.2	0.417789	0.351398	0.314555	0.261664	0.17332
122.4	0.418081	0.35126	0.315023	0.261648	0.172939
122.6	0.418208	0.351304	0.315619	0.261446	0.173131
122.8	0.418085	0.35141	0.31563	0.261666	0.173218
123	0.418359	0.351546	0.315745	0.262075	0.173128
123.2	0.418412	0.352132	0.316033	0.262278	0.173389
123.4	0.41845	0.352346	0.316122	0.262676	0.173396
123.6	0.418704	0.352308	0.315975	0.262612	0.173915
123.8	0.41854	0.352392	0.316232	0.262872	0.173907
124	0.41857	0.352296	0.316554	0.262591	0.174141
124.2	0.418967	0.352266	0.316445	0.262409	0.174082
124.4	0.419304	0.352353	0.316561	0.262776	0.174135
124.6	0.419433	0.352218	0.316807	0.263008	0.173918
124.8	0.419425	0.352273	0.31708	0.263095	0.174003
125	0.419591	0.352314	0.317239	0.263477	0.173953
125.2	0.419704	0.35246	0.317411	0.263375	0.17401
125.4	0.419904	0.352937	0.317397	0.263384	0.174211
125.6	0.420371	0.353112	0.317302	0.263804	0.17489
125.8	0.420941	0.352919	0.31717	0.26361	0.175459
126	0.420865	0.352768	0.31724	0.263824	0.175525
126.2	0.42122	0.352924	0.317513	0.263929	0.175711
126.4	0.421078	0.352813	0.317665	0.264012	0.175419
126.6	0.420875	0.3532	0.317543	0.264182	0.176169
126.8	0.420909	0.35334	0.317443	0.264579	0.176326
127	0.42122	0.353446	0.317655	0.264676	0.176122
127.2	0.421153	0.353472	0.317242	0.264834	0.176478
127.4	0.421621	0.35355	0.317511	0.265518	0.177005
127.6	0.421842	0.353662	0.317309	0.265408	0.177312
127.8	0.42224	0.35419	0.317055	0.265629	0.176887
128	0.422322	0.354227	0.317151	0.265686	0.177251
128.2	0.422435	0.354574	0.31646	0.265902	0.177598
128.4	0.422182	0.35481	0.316551	0.26598	0.177649
128.6	0.422112	0.354506	0.316542	0.266176	0.177708
128.8	0.422488	0.354099	0.316647	0.266551	0.177969
129	0.422451	0.353993	0.316636	0.266872	0.178193
129.2	0.422789	0.354003	0.317042	0.267063	0.178058
129.4	0.422505	0.354256	0.317067	0.267192	0.178585
129.6	0.423037	0.354504	0.317236	0.267382	0.179211
129.8	0.422906	0.354383	0.31706	0.267301	0.179434
130	0.423176	0.354577	0.317597	0.267612	0.178989
130.2	0.423925	0.354711	0.318018	0.26777	0.179076
130.4	0.423874	0.354775	0.318038	0.267679	0.179133
130.6	0.423847	0.35518	0.318175	0.267756	0.179578
130.8	0.424271	0.3552	0.318942	0.268068	0.179233
131	0.424384	0.35503	0.319035	0.268273	0.179434
131.2	0.424519	0.35506	0.318705	0.268432	0.18003
131.4	0.424996	0.355388	0.319039	0.26828	0.180552
131.6	0.424703	0.355845	0.319223	0.267952	0.180364
131.8	0.424577	0.355677	0.319632	0.267915	0.180233
132	0.423791	0.355661	0.319706	0.267883	0.180424
132.2	0.423456	0.355701	0.319982	0.267868	0.180645
132.4	0.423779	0.355474	0.32005	0.267889	0.180872
132.6	0.423945	0.354992	0.319921	0.267685	0.180944
132.8	0.424038	0.355137	0.319631	0.267645	0.180684
133	0.423597	0.355386	0.319817	0.267543	0.18058
133.2	0.423793	0.355374	0.319704	0.267473	0.180256
133.4	0.42368	0.356138	0.319547	0.267413	0.180522
133.6	0.424248	0.356593	0.319738	0.267457	0.180848
133.8	0.424467	0.356784	0.319744	0.267425	0.180529
134	0.424825	0.356826	0.320008	0.267474	0.180256
134.2	0.425778	0.357119	0.319976	0.267226	0.180294
134.4	0.4259	0.357121	0.319638	0.267185	0.180372
134.6	0.42634	0.357092	0.319345	0.267556	0.180322
134.8	0.426766	0.356958	0.319251	0.267668	0.180633
135	0.42695	0.356494	0.319024	0.268071	0.181127
135.2	0.427128	0.356749	0.318798	0.268226	0.181655
135.4	0.427282	0.356865	0.319214	0.267976	0.181747
135.6	0.426661	0.356748	0.319999	0.268477	0.181672
135.8	0.426413	0.356643	0.320183	0.268898	0.182188
136	0.426313	0.35663	0.320208	0.269195	0.182318
136.2	0.426589	0.356641	0.320512	0.269179	0.182599
136.4	0.426677	0.356926	0.320779	0.269505	0.183301
136.6	0.42666	0.357387	0.32086	0.269345	0.183415
136.8	0.426045	0.357904	0.320789	0.26954	0.183597
137	0.425527	0.358122	0.321128	0.270083	0.183914
137.2	0.425143	0.358504	0.321279	0.270162	0.184648
137.4	0.424943	0.359023	0.321703	0.270583	0.18493
137.6	0.42495	0.359147	0.322014	0.271011	0.185148
137.8	0.424702	0.359435	0.322349	0.270929	0.18521
138	0.425042	0.359707	0.322046	0.270988	0.185202
138.2	0.426056	0.359692	0.321558	0.270817	0.18466
138.4	0.426022	0.359615	0.321447	0.271081	0.184848
138.6	0.426874	0.359691	0.321425	0.271431	0.184365
138.8	0.427209	0.359546	0.321363	0.27136	0.184418
139	0.42744	0.359418	0.32147	0.271581	0.183949
139.2	0.427777	0.359758	0.321324	0.27166	0.184001
139.4	0.428258	0.359949	0.321517	0.271803	0.183875
139.6	0.428357	0.35991	0.321396	0.272174	0.183669
139.8	0.428914	0.360342	0.321546	0.2724	0.184159
140	0.429306	0.359997	0.321389	0.272354	0.183985
140.2	0.429594	0.360351	0.321742	0.272326	0.184235
140.4	0.42962	0.360988	0.322559	0.272597	0.18509
140.6	0.429968	0.361181	0.321992	0.272687	0.18499
140.8	0.429762	0.360979	0.321645	0.272501	0.18527
141	0.429629	0.360884	0.321818	0.27303	0.185329
141.2	0.429533	0.361131	0.322023	0.272811	0.185703
141.4	0.430058	0.361078	0.322263	0.273168	0.185614
141.6	0.430459	0.361231	0.322044	0.27287	0.186058
141.8	0.430268	0.361021	0.322198	0.27273	0.186314
142	0.431072	0.361127	0.32221	0.272908	0.186298
142.2	0.431306	0.360853	0.322324	0.272921	0.185857
142.4	0.431346	0.360693	0.322796	0.273221	0.186073
142.6	0.431673	0.360787	0.322773	0.273438	0.185158
142.8	0.4314	0.360853	0.322647	0.273843	0.185232
143	0.431674	0.360701	0.32294	0.273941	0.185192
143.2	0.431894	0.360858	0.322853	0.274529	0.185383
143.4	0.43204	0.361144	0.322982	0.274984	0.185552
143.6	0.432113	0.361189	0.322571	0.275219	0.185279
143.8	0.431684	0.36134	0.322698	0.275594	0.185875
144	0.431607	0.361563	0.32264	0.275844	0.186286
144.2	0.431436	0.36192	0.322808	0.275978	0.187192
144.4	0.431641	0.362289	0.322657	0.276019	0.187006
144.6	0.431401	0.362395	0.322186	0.27617	0.186838
144.8	0.431587	0.362086	0.322206	0.27609	0.187181
145	0.431672	0.362081	0.322783	0.27648	0.187379
145.2	0.43172	0.362501	0.323363	0.276035	0.187754
145.4	0.431929	0.362337	0.323456	0.276018	0.188115
145.6	0.431656	0.362199	0.323614	0.275818	0.188451
145.8	0.431649	0.361638	0.324151	0.276047	0.188607
146	0.432073	0.361913	0.324515	0.275915	0.188761
146.2	0.431779	0.362004	0.324499	0.275961	0.18864
146.4	0.431433	0.361924	0.324633	0.276167	0.188793
146.6	0.431561	0.362251	0.324759	0.276575	0.188592
146.8	0.431576	0.362097	0.325138	0.276905	0.188886
147	0.43166	0.362261	0.325053	0.276694	0.189218
147.2	0.431366	0.362284	0.324655	0.277031	0.189278
147.4	0.431439	0.362407	0.32436	0.277302	0.189697
147.6	0.43149	0.362476	0.323775	0.277249	0.189946
147.8	0.431271	0.362774	0.323632	0.277335	0.190553
148	0.431536	0.36303	0.323469	0.277626	0.191036
148.2	0.431507	0.363183	0.323291	0.277523	0.190935
148.4	0.432173	0.363318	0.322869	0.277655	0.19033
148.6	0.432376	0.363911	0.322935	0.277961	0.190565
148.8	0.432605	0.363999	0.323408	0.278059	0.190914
149	0.432981	0.364357	0.323755	0.277985	0.190848
149.2	0.432979	0.364538	0.324192	0.277843	0.19073
149.4	0.433057	0.364871	0.324298	0.278016	0.190783
149.6	0.433204	0.364961	0.324575	0.278036	0.19074
149.8	0.433627	0.365172	0.3247	0.277617	0.19045
150	0.433532	0.365659	0.324832	0.277854	0.190386
150.2	0.433454	0.366049	0.325273	0.277946	0.190295
150.4	0.43335	0.366018	0.325338	0.277976	0.190434
150.6	0.433268	0.36638	0.325535	0.2784	0.190627
150.8	0.433385	0.366627	0.326189	0.278466	0.190445
151	0.433327	0.366864	0.325926	0.278391	0.191034
151.2	0.433142	0.36638	0.325851	0.278694	0.191368
151.4	0.433313	0.366457	0.325863	0.278373	0.192135
151.6	0.433801	0.366569	0.325982	0.278417	0.192634
151.8	0.434344	0.366515	0.326041	0.278591	0.192707
152	0.434413	0.366524	0.326226	0.278643	0.192871
152.2	0.434764	0.366639	0.325826	0.278729	0.192959
152.4	0.435053	0.366717	0.325554	0.278794	0.193344
152.6	0.435066	0.366892	0.325537	0.278853	0.193346
152.8	0.434915	0.367012	0.326092	0.278661	0.193587
153	0.435475	0.36723	0.325954	0.278691	0.193688
153.2	0.435569	0.367135	0.326386	0.278611	0.193664
153.4	0.435672	0.367216	0.326266	0.278455	0.193746
153.6	0.435999	0.367122	0.326306	0.278273	0.193708
153.8	0.436311	0.36722	0.326712	0.278377	0.193492
154	0.436282	0.367256	0.326815	0.278748	0.193641
154.2	0.436572	0.367409	0.327382	0.278497	0.194106
154.4	0.436997	0.367451	0.327621	0.278725	0.194451
154.6	0.437306	0.367616	0.328217	0.278814	0.194353
154.8	0.43777	0.367727	0.328782	0.278885	0.194389
155	0.437861	0.367802	0.329098	0.279028	0.195222
155.2	0.43796	0.367651	0.329012	0.278917	0.195426
155.4	0.438639	0.367667	0.328875	0.278975	0.195586
155.6	0.438992	0.367608	0.328672	0.27939	0.195759
155.8	0.439356	0.367414	0.328775	0.279667	0.195644
156	0.439119	0.367231	0.328466	0.27954	0.195968
156.2	0.439482	0.367108	0.328042	0.279885	0.196094
156.4	0.439582	0.36735	0.327791	0.280024	0.196041
156.6	0.439581	0.367546	0.327464	0.279966	0.195685
156.8	0.439693	0.367678	0.327627	0.280033	0.195826
157	0.439773	0.367482	0.327584	0.28017	0.196138
157.2	0.439567	0.367161	0.327354	0.280173	0.196048
157.4	0.439444	0.367079	0.326838	0.280188	0.196174
157.6	0.439419	0.367518	0.327328	0.280545	0.196394
157.8	0.439052	0.367595	0.327697	0.281078	0.196238
158	0.438664	0.36778	0.327611	0.281117	0.196356
158.2	0.438609	0.367698	0.327906	0.281118	0.196666
158.4	0.439119	0.367808	0.328262	0.281265	0.196273
158.6	0.439355	0.367999	0.328433	0.281456	0.196205
158.8	0.439386	0.368313	0.328809	0.281869	0.196504
159	0.439498	0.368439	0.329382	0.282021	0.196818
159.2	0.439509	0.368596	0.329363	0.282185	0.196723
159.4	0.439626	0.368366	0.329075	0.282542	0.196829
159.6	0.439837	0.36843	0.329381	0.282667	0.196834
159.8	0.440735	0.368606	0.329902	0.28281	0.196831
160	0.44098	0.36864	0.329868	0.282723	0.196679
160.2	0.441523	0.369192	0.329686	0.283053	0.196411
160.4	0.441726	0.369934	0.329782	0.283103	0.196573
160.6	0.441731	0.370195	0.329769	0.28317	0.196624
160.8	0.441754	0.369767	0.329404	0.283097	0.196615
161	0.441596	0.369614	0.329679	0.283072	0.196763
161.2	0.441283	0.369951	0.329419	0.282958	0.197142
161.4	0.441165	0.370054	0.32946	0.282797	0.197356
161.6	0.440907	0.370176	0.329617	0.282765	0.197642
161.8	0.440703	0.370128	0.329685	0.282702	0.197594
162	0.440926	0.369902	0.329684	0.282645	0.197589
162.2	0.441535	0.369844	0.329566	0.282314	0.197656
162.4	0.442287	0.369893	0.329796	0.282351	0.197708
162.6	0.442984	0.370499	0.330093	0.282488	0.198217
162.8	0.442974	0.370587	0.330656	0.282266	0.198666
163	0.443114	0.370885	0.330874	0.282316	0.199212
163.2	0.443616	0.37119	0.331541	0.282565	0.199492
163.4	0.443712	0.37115	0.331354	0.282291	0.199442
163.6	0.44372	0.371227	0.331844	0.282382	0.199056
163.8	0.443732	0.371616	0.331963	0.282691	0.199376
164	0.44328	0.371766	0.331901	0.282714	0.199365
164.2	0.443309	0.37197	0.331221	0.283158	0.199563
164.4	0.442895	0.371837	0.33115	0.283452	0.199724
164.6	0.442582	0.371908	0.330753	0.283898	0.19959
164.8	0.442001	0.371737	0.330907	0.283774	0.199513
165	0.44191	0.371687	0.331016	0.283869	0.199608
165.2	0.441113	0.372003	0.330727	0.283835	0.200402
165.4	0.441268	0.372131	0.330541	0.283739	0.200593
165.6	0.441273	0.371962	0.330539	0.283726	0.200509
165.8	0.441422	0.3719	0.330657	0.28397	0.200748
166	0.441746	0.372181	0.331089	0.284311	0.200901
166.2	0.442456	0.37248	0.331038	0.28413	0.201118
166.4	0.442532	0.372555	0.331265	0.284355	0.201649
166.6	0.442783	0.373172	0.331415	0.28467	0.201664
166.8	0.442656	0.373312	0.332	0.284851	0.201774
167	0.443065	0.373654	0.332102	0.284736	0.201812
167.2	0.443274	0.373301	0.332455	0.284861	0.201983
167.4	0.443358	0.373348	0.332028	0.284538	0.201751
167.6	0.443611	0.373244	0.331938	0.284972	0.201773
167.8	0.444005	0.373439	0.331668	0.285204	0.202208
168	0.443955	0.373335	0.331548	0.285514	0.202297
168.2	0.444619	0.373286	0.331337	0.286107	0.202253
168.4	0.444609	0.373321	0.331333	0.286035	0.202198
168.6	0.444519	0.373688	0.33167	0.286205	0.202263
168.8	0.444353	0.373506	0.33176	0.286069	0.202049
169	0.444707	0.373666	0.331979	0.286318	0.202068
169.2	0.444057	0.373745	0.332081	0.286437	0.20223
169.4	0.444057	0.373716	0.332563	0.28627	0.201948
169.6	0.443764	0.373759	0.332948	0.286582	0.201847
169.8	0.443668	0.374065	0.333465	0.286853	0.202113
170	0.444054	0.374678	0.333972	0.286744	0.201676
170.2	0.444045	0.374685	0.333919	0.286423	0.201796
170.4	0.443788	0.374771	0.333832	0.286825	0.202293
170.6	0.44385	0.375136	0.333843	0.28673	0.202036
170.8	0.44394	0.37555	0.334048	0.286483	0.202391
171	0.444382	0.375608	0.333694	0.285965	0.202721
171.2	0.44488	0.375514	0.333639	0.286282	0.203374
171.4	0.445653	0.375708	0.333762	0.286533	0.203552
171.6	0.445988	0.375967	0.333666	0.286759	0.203903
171.8	0.445896	0.375725	0.33304	0.286844	0.204301
172	0.445821	0.375473	0.333272	0.28715	0.204436
172.2	0.446111	0.375754	0.333519	0.287239	0.20489
172.4	0.445863	0.375556	0.333511	0.28746	0.204997
172.6	0.445543	0.375554	0.333931	0.287613	0.205039
172.8	0.44582	0.375656	0.333759	0.287695	0.204865
173	0.445681	0.376003	0.334016	0.288104	0.204875
173.2	0.44505	0.375784	0.334056	0.287686	0.204965
173.4	0.444852	0.37587	0.334686	0.287207	0.204934
173.6	0.444817	0.376232	0.334917	0.287387	0.205168
173.8	0.444933	0.376281	0.335267	0.287046	0.205338
174	0.445084	0.376447	0.335151	0.286485	0.205652
174.2	0.445221	0.376456	0.335477	0.286577	0.206236
174.4	0.445644	0.376371	0.335538	0.286482	0.20635
174.6	0.445953	0.376591	0.33578	0.285866	0.206111
174.8	0.446271	0.37649	0.335783	0.28577	0.206335
175	0.446934	0.376253	0.336263	0.286184	0.206449
175.2	0.447502	0.376126	0.336144	0.286969	0.206242
175.4	0.447908	0.375797	0.336166	0.287275	0.205799
175.6	0.448176	0.375999	0.335993	0.287299	0.205669
175.8	0.448297	0.375609	0.335721	0.287802	0.205604
176	0.448749	0.375472	0.336514	0.288135	0.205591
176.2	0.449178	0.375756	0.336429	0.288643	0.205636
176.4	0.449519	0.375412	0.336444	0.289074	0.205423
176.6	0.449846	0.375769	0.336352	0.289237	0.20542
176.8	0.45037	0.375996	0.335715	0.289543	0.205353
177	0.45058	0.376025	0.335685	0.289859	0.205462
177.2	0.450708	0.376071	0.336042	0.289757	0.205664
177.4	0.450785	0.3761	0.335645	0.289817	0.205669
177.6	0.451175	0.376066	0.335756	0.290284	0.206143
177.8	0.451274	0.376025	0.335905	0.290238	0.206384
178	0.451165	0.376173	0.336095	0.290208	0.206623
178.2	0.451172	0.37629	0.336109	0.290094	0.206655
178.4	0.451124	0.37614	0.336094	0.289931	0.206599
178.6	0.451043	0.376535	0.335789	0.289721	0.206751
178.8	0.450878	0.376597	0.335528	0.289638	0.207043
179	0.450722	0.377224	0.336127	0.289979	0.207157
179.2	0.450461	0.377579	0.335815	0.290149	0.207103
179.4	0.450642	0.377794	0.336043	0.289986	0.20737
179.6	0.450939	0.378302	0.335895	0.289988	0.207744
179.8	0.451042	0.378489	0.336346	0.290017	0.208191
180	0.451167	0.378896	0.33705	0.2899	0.208386
180.2	0.451649	0.379133	0.336731	0.289854	0.208217
180.4	0.451785	0.379334	0.336816	0.289742	0.208309
180.6	0.452148	0.379911	0.33689	0.289944	0.208562
180.8	0.452226	0.379941	0.336579	0.289842	0.208703
181	0.452348	0.379825	0.337065	0.290008	0.208631
181.2	0.452238	0.379586	0.337313	0.290364	0.208374
181.4	0.4522	0.379381	0.337352	0.290637	0.208176
181.6	0.452585	0.379178	0.338016	0.290665	0.208101
181.8	0.452279	0.379282	0.338055	0.290821	0.208164
182	0.452096	0.379373	0.33832	0.290792	0.208214
182.2	0.452033	0.37917	0.337719	0.290935	0.208033
182.4	0.452085	0.379027	0.337952	0.29126	0.207874
182.6	0.45201	0.379564	0.338199	0.291414	0.208148
182.8	0.451754	0.379893	0.338321	0.291711	0.208355
183	0.451905	0.37981	0.338681	0.292119	0.208411
183.2	0.452003	0.379607	0.338135	0.292634	0.208537
183.4	0.452103	0.37965	0.338221	0.29253	0.208801
183.6	0.452102	0.379757	0.338099	0.292155	0.209073
183.8	0.451961	0.379884	0.338706	0.29192	0.20948
184	0.451828	0.380257	0.338328	0.292043	0.209334
184.2	0.452278	0.380046	0.337927	0.291625	0.209207
184.4	0.452025	0.380276	0.337793	0.291377	0.209435
184.6	0.451502	0.380273	0.337702	0.291429	0.209925
184.8	0.451101	0.379862	0.337363	0.291121	0.209806
185	0.451052	0.379723	0.337768	0.291403	0.209698
185.2	0.450701	0.379629	0.337967	0.291782	0.20955
185.4	0.45094	0.379526	0.33852	0.291762	0.209874
185.6	0.450889	0.379395	0.338727	0.291589	0.209811
185.8	0.450858	0.379655	0.33873	0.291598	0.209925
186	0.451026	0.379511	0.339013	0.291884	0.20993
186.2	0.450938	0.379673	0.339087	0.29267	0.21015
186.4	0.451005	0.379954	0.339713	0.293351	0.210226
186.6	0.450898	0.38061	0.340075	0.294113	0.210651
186.8	0.451146	0.380907	0.339852	0.294563	0.210605
187	0.451492	0.380893	0.340163	0.295209	0.210296
187.2	0.451648	0.381232	0.340029	0.295504	0.210545
187.4	0.451856	0.381554	0.340685	0.295157	0.210876
187.6	0.452337	0.381873	0.340417	0.294904	0.210828
187.8	0.452614	0.382556	0.340404	0.295053	0.210833
188	0.453081	0.382975	0.339951	0.295151	0.210654
188.2	0.453774	0.382938	0.339881	0.294641	0.210535
188.4	0.453964	0.383103	0.339738	0.294854	0.210587
188.6	0.454245	0.383219	0.33944	0.294882	0.210547
188.8	0.454912	0.382913	0.339224	0.294978	0.210374
189	0.455552	0.382861	0.33951	0.294967	0.21053
189.2	0.455839	0.382584	0.339415	0.294882	0.210126
189.4	0.455995	0.382223	0.339449	0.294692	0.210752
189.6	0.455935	0.382375	0.339122	0.294301	0.210276
189.8	0.45618	0.382212	0.338543	0.29444	0.210865
190	0.455751	0.381628	0.338716	0.294748	0.211271
190.2	0.45554	0.381543	0.33918	0.295208	0.211703
190.4	0.455727	0.380948	0.339255	0.295468	0.211895
190.6	0.455327	0.381136	0.339339	0.295446	0.212325
190.8	0.45586	0.38112	0.339898	0.295394	0.212414
191	0.456116	0.381033	0.34031	0.295444	0.21265
191.2	0.456266	0.381171	0.340637	0.29497	0.213053
191.4	0.456745	0.381338	0.341145	0.294888	0.213334
191.6	0.456832	0.381656	0.341347	0.295174	0.213494
191.8	0.456861	0.381856	0.341279	0.295012	0.213771
192	0.45732	0.381762	0.341145	0.294787	0.213943
192.2	0.457762	0.381821	0.341366	0.294788	0.213803
192.4	0.458129	0.382206	0.341409	0.295071	0.213925
192.6	0.458041	0.3824	0.340867	0.294647	0.213886
192.8	0.458153	0.382325	0.340854	0.29477	0.214176
193	0.457889	0.38251	0.340999	0.295091	0.214119
193.2	0.457582	0.382488	0.340638	0.295481	0.21407
193.4	0.457041	0.382729	0.339836	0.295331	0.214494
193.6	0.457014	0.382994	0.339837	0.295424	0.214193
193.8	0.456638	0.382716	0.33952	0.295563	0.214475
194	0.456678	0.38255	0.339904	0.295578	0.214125
194.2	0.457289	0.38256	0.340299	0.295891	0.214418
194.4	0.457397	0.382379	0.339901	0.296022	0.214503
194.6	0.4576	0.382885	0.339933	0.295712	0.214577
194.8	0.457959	0.383015	0.340636	0.295732	0.21466
195	0.458222	0.383441	0.340492	0.296131	0.214699
195.2	0.4583	0.38387	0.340842	0.296116	0.214601
195.4	0.458894	0.383842	0.341076	0.296309	0.214532
195.6	0.458793	0.384225	0.341443	0.296165	0.214622
195.8	0.459025	0.384545	0.341046	0.295868	0.215038
196	0.459318	0.384778	0.341211	0.295694	0.215272
196.2	0.459075	0.385278	0.34139	0.29611	0.215515
196.4	0.458477	0.385765	0.341678	0.296103	0.216058
196.6	0.457674	0.386084	0.342107	0.29568	0.216309
196.8	0.4574	0.386003	0.342563	0.295975	0.216626
197	0.45689	0.385885	0.342942	0.296031	0.216651
197.2	0.457022	0.386101	0.342932	0.296057	0.216562
197.4	0.457153	0.386462	0.342647	0.295685	0.216623
197.6	0.457246	0.386559	0.343096	0.295901	0.21683
197.8	0.457438	0.386465	0.343058	0.295681	0.216995
198	0.458005	0.386383	0.342709	0.296059	0.217077
198.2	0.458088	0.386184	0.342941	0.296206	0.217492
198.4	0.458155	0.386151	0.342645	0.296372	0.217545
198.6	0.458556	0.386202	0.342649	0.296388	0.217866
198.8	0.458422	0.386382	0.342821	0.296498	0.217531
199	0.458897	0.386586	0.342886	0.296602	0.217416
199.2	0.459016	0.38663	0.343212	0.296796	0.217462
199.4	0.459475	0.386271	0.343069	0.296971	0.217113
199.6	0.45992	0.386525	0.343056	0.297077	0.216945
199.8	0.460388	0.386456	0.342824	0.297074	0.217124
200	0.460197	0.386036	0.342476	0.296748	0.217074
200.2	0.45992	0.386357	0.341887	0.296947	0.216921
200.4	0.459556	0.386197	0.342197	0.296699	0.217005
200.6	0.459728	0.386322	0.342319	0.296441	0.217135
200.8	0.459798	0.386194	0.341993	0.296599	0.216453
201	0.459889	0.386259	0.342137	0.296945	0.216301
201.2	0.460285	0.386552	0.34168	0.297308	0.216133
201.4	0.460887	0.386562	0.341316	0.297097	0.216773
201.6	0.460629	0.386593	0.341222	0.297102	0.216851
201.8	0.46078	0.386954	0.341734	0.297361	0.216894
202	0.460834	0.38695	0.341649	0.29781	0.216781
202.2	0.460523	0.386863	0.342078	0.298088	0.216803
202.4	0.460249	0.387236	0.342628	0.298285	0.216861
202.6	0.459997	0.387527	0.343124	0.298253	0.217223
202.8	0.459722	0.388032	0.343933	0.29851	0.217097
203	0.45969	0.388216	0.344449	0.298506	0.217321
203.2	0.459604	0.388526	0.344787	0.298966	0.217544
203.4	0.460004	0.388328	0.344724	0.298968	0.217384
203.6	0.46038	0.388552	0.34469	0.298662	0.217356
203.8	0.460214	0.388671	0.344421	0.298268	0.217732
204	0.459969	0.388249	0.344075	0.298239	0.218151
204.2	0.459976	0.388418	0.343625	0.298089	0.218055
204.4	0.459965	0.388369	0.344147	0.298062	0.21831
204.6	0.460507	0.388763	0.344311	0.298148	0.218278
204.8	0.460601	0.388652	0.34433	0.298336	0.218389
205	0.460671	0.388232	0.344307	0.298402	0.2188
205.2	0.461002	0.388298	0.344266	0.298251	0.219259
205.4	0.461145	0.388268	0.344276	0.298398	0.219328
205.6	0.460998	0.388511	0.344098	0.298542	0.218484
205.8	0.461266	0.388282	0.344164	0.298967	0.218376
206	0.461297	0.388148	0.344065	0.299118	0.218361
206.2	0.461481	0.388284	0.344228	0.299337	0.218531
206.4	0.461588	0.388556	0.344898	0.299411	0.218625
206.6	0.461618	0.388878	0.345213	0.299586	0.218937
206.8	0.461601	0.38898	0.345455	0.299821	0.218975
207	0.461817	0.389075	0.345042	0.299743	0.218833
207.2	0.461954	0.389183	0.344961	0.299937	0.218798
207.4	0.462225	0.389416	0.344403	0.300215	0.218567
207.6	0.462456	0.389457	0.34369	0.300052	0.218297
207.8	0.462286	0.389537	0.343885	0.300107	0.218338
208	0.462316	0.38914	0.344304	0.300194	0.218843
208.2	0.462453	0.389315	0.344266	0.300152	0.219433
208.4	0.462592	0.389591	0.34479	0.300331	0.22012
208.6	0.462667	0.389609	0.345003	0.300521	0.22062
208.8	0.462531	0.389692	0.345221	0.300613	0.22116
209	0.462441	0.389838	0.345247	0.300593	0.221142
209.2	0.462644	0.390122	0.345013	0.300693	0.22129
209.4	0.462703	0.39021	0.344645	0.300972	0.220954
[truncated: 1,352 more rows]

## Sheet: Figure 2A
	MAb Concentration (nM)	2000	1000	500	250	125	62.5	31.25	15.625	7.8125	3.90625	1.95312	No MAb
[truncated: 11 more rows]

[truncated: 6 more sheets: Figure 2B, Figure 4A, Figure 4B, Figure 4C, Supplementary Figure 3b, Supplemental Figure 6b]
